# Supplementary material for: Early-life gut microbiome modulation reduces the abundance of antibiotic-resistant bacteria
Source: Antimicrob Resist Infect Control. 2019 Aug 14;8:131. doi: 10.1186/s13756-019-0583-6 (PMC6693174; doi:10.1186/s13756-019-0583-6)
Supplement: Supplementary file 3 — Table S2. Global taxonomic profile by sample. Relative abundance (%) of individual taxa identified across samples. Stratification refers to different taxonomic rank (k = kingdom; p = phylum; c = class; o = order; f = family; g = genus; s = species; t = strain). Within the same taxonomic rank (e.g., Family, “f__”) the total relative abundance sum up to 100%. (XLS 427 kb) [file 13756_2019_583_MOESM3_ESM.xls]

## Sheet: Taxonomic analysis (%)
#SampleID	7020	7022	7006	7064	7042	7085	7071	7018	7053	7046	7029	7040	7002	7070	7055	7025	7014	7052	7074	7028	7077	7023	7054	7072	7004	7019	7005	7094	7079	7012	7035	7091	7007	7058	7001	7032	7021	7075	7067	7086	7084	7068	7080	7149	7076	7146	7140	7056	7174
k__Archaea	0	0	0	0	0	0	0.00127	0	0	0	0	0	0	0	0	0	0	0	0	0	0	0	0	0	0	0	0.00939	0	0	0	0	0	0	0	0	0	0	0	0	0	0	0	0	0	0	0	0	0	0
k__Archaea|p__Euryarchaeota	0	0	0	0	0	0	0.00127	0	0	0	0	0	0	0	0	0	0	0	0	0	0	0	0	0	0	0	0.00939	0	0	0	0	0	0	0	0	0	0	0	0	0	0	0	0	0	0	0	0	0	0
k__Archaea|p__Euryarchaeota|c__Methanococci	0	0	0	0	0	0	0.00127	0	0	0	0	0	0	0	0	0	0	0	0	0	0	0	0	0	0	0	0.00939	0	0	0	0	0	0	0	0	0	0	0	0	0	0	0	0	0	0	0	0	0	0
k__Archaea|p__Euryarchaeota|c__Methanococci|o__Methanococcales	0	0	0	0	0	0	0.00127	0	0	0	0	0	0	0	0	0	0	0	0	0	0	0	0	0	0	0	0.00939	0	0	0	0	0	0	0	0	0	0	0	0	0	0	0	0	0	0	0	0	0	0
k__Archaea|p__Euryarchaeota|c__Methanococci|o__Methanococcales|f__Methanocaldococcaceae	0	0	0	0	0	0	0.00127	0	0	0	0	0	0	0	0	0	0	0	0	0	0	0	0	0	0	0	0.00939	0	0	0	0	0	0	0	0	0	0	0	0	0	0	0	0	0	0	0	0	0	0
k__Archaea|p__Euryarchaeota|c__Methanococci|o__Methanococcales|f__Methanocaldococcaceae|g__Methanocaldococcaceae_unclassified	0	0	0	0	0	0	0.00127	0	0	0	0	0	0	0	0	0	0	0	0	0	0	0	0	0	0	0	0.00939	0	0	0	0	0	0	0	0	0	0	0	0	0	0	0	0	0	0	0	0	0	0
k__Bacteria	100	99.7685	100	100	99.9851	99.9983	99.9987	99.9941	100	99.7695	99.9798	99.9903	99.9916	99.9938	100	99.9162	99.9908	100	100	99.968	100	99.9693	100	100	100	99.9849	99.9325	100	99.9956	100	100	99.9971	99.9941	99.9928	100	100	99.9988	73.4604	100	99.9797	99.4662	99.9947	100	100	99.9988	100	100	99.5904	100
k__Bacteria|p__Actinobacteria	8.80733	95.3962	93.2557	96.3959	85.0629	93.578	26.0528	96.2665	96.4271	64.7038	92.8258	4.2556	84.1775	91.6859	86.0052	95.4128	1.20488	0.0625	94.2382	1.11323	98.8555	96.068	97.1335	94.4621	37.1407	0.049	0.01163	42.9874	1.56117	98.8291	85.9985	99.3121	88.7413	86.8211	96.6642	97.1888	0.01844	2.62598	64.6557	0.70254	0.13569	98.8734	97.8413	66.1823	94.8764	97.9027	99.989	0.3796	85.2065
k__Bacteria|p__Actinobacteria|c__Actinobacteria	8.80733	95.3962	93.2557	96.3959	85.0629	93.578	26.0528	96.2665	96.4271	64.7038	92.8258	4.2556	84.1775	91.6859	86.0052	95.4128	1.20488	0.0625	94.2382	1.11323	98.8555	96.068	97.1335	94.4621	37.1407	0.049	0.01163	42.9874	1.56117	98.8291	85.9985	99.3121	88.7413	86.8211	96.6642	97.1888	0.01844	2.62598	64.6557	0.70254	0.13569	98.8734	97.8413	66.1823	94.8764	97.9027	99.989	0.3796	85.2065
k__Bacteria|p__Actinobacteria|c__Actinobacteria|o__Actinomycetales	0	3.58142	7.79015	0.00302	0.00813	0.14066	0.33842	5.41679	0.13834	0.02815	0.05432	4.24561	0.00979	4.93193	0.03105	0.00516	0.0506	0.0625	0.02236	0.20695	0.0165	0.00406	0.00836	0.00126	7.10569	0.049	0.01163	3.7828	0.01153	0.01132	0	0.07549	0.06885	0.03754	0.08051	0.04208	0.0163	0.64069	0.08263	0.0763	0.13569	0	0.00752	0.02077	0.01904	0.01646	0.0314	0.13395	2.48898
k__Bacteria|p__Actinobacteria|c__Actinobacteria|o__Actinomycetales|f__Actinomycetaceae	0	0	0.73957	0	0	0	0.07691	0	0	0	0	0	0	0.03418	0	0	0	0	0	0	0	0	0	0	6.55164	0	0	3.71074	0	0	0	0.03256	0	0.0011	0.05661	0	0	0.41383	0.00769	0.03065	0	0	0	0.00944	0	0.0091	0	0.00673	2.32815
k__Bacteria|p__Actinobacteria|c__Actinobacteria|o__Actinomycetales|f__Actinomycetaceae|g__Actinobaculum	0	0	0.00794	0	0	0	0	0	0	0	0	0	0	0	0	0	0	0	0	0	0	0	0	0	0	0	0	0	0	0	0	0	0	0	0.01153	0	0	0.03244	0.00769	0	0	0	0	0	0	0.0091	0	0	1.80922
k__Bacteria|p__Actinobacteria|c__Actinobacteria|o__Actinomycetales|f__Actinomycetaceae|g__Actinobaculum|s__Actinobaculum_schaalii	0	0	0	0	0	0	0	0	0	0	0	0	0	0	0	0	0	0	0	0	0	0	0	0	0	0	0	0	0	0	0	0	0	0	0	0	0	0	0	0	0	0	0	0	0	0	0	0	1.80922
k__Bacteria|p__Actinobacteria|c__Actinobacteria|o__Actinomycetales|f__Actinomycetaceae|g__Actinobaculum|s__Actinobaculum_schaalii|t__GCF_000411135	0	0	0	0	0	0	0	0	0	0	0	0	0	0	0	0	0	0	0	0	0	0	0	0	0	0	0	0	0	0	0	0	0	0	0	0	0	0	0	0	0	0	0	0	0	0	0	0	1.80922
k__Bacteria|p__Actinobacteria|c__Actinobacteria|o__Actinomycetales|f__Actinomycetaceae|g__Actinobaculum|s__Actinobaculum_unclassified	0	0	0.00794	0	0	0	0	0	0	0	0	0	0	0	0	0	0	0	0	0	0	0	0	0	0	0	0	0	0	0	0	0	0	0	0.01153	0	0	0.03244	0.00769	0	0	0	0	0	0	0.0091	0	0	0
k__Bacteria|p__Actinobacteria|c__Actinobacteria|o__Actinomycetales|f__Actinomycetaceae|g__Actinomyces	0	0	0.73163	0	0	0	0.07691	0	0	0	0	0	0	0.03418	0	0	0	0	0	0	0	0	0	0	6.55128	0	0	3.71074	0	0	0	0.03256	0	0.0011	0.04508	0	0	0.3814	0	0.00077	0	0	0	0.00944	0	0	0	0	0
k__Bacteria|p__Actinobacteria|c__Actinobacteria|o__Actinomycetales|f__Actinomycetaceae|g__Actinomyces|s__Actinomyces_graevenitzii	0	0	0.00144	0	0	0	0	0	0	0	0	0	0	0	0	0	0	0	0	0	0	0	0	0	0	0	0	0	0	0	0	0	0	0	0	0	0	0	0	0	0	0	0	0.00944	0	0	0	0	0
k__Bacteria|p__Actinobacteria|c__Actinobacteria|o__Actinomycetales|f__Actinomycetaceae|g__Actinomyces|s__Actinomyces_graevenitzii|t__Actinomyces_graevenitzii_unclassified	0	0	0.00144	0	0	0	0	0	0	0	0	0	0	0	0	0	0	0	0	0	0	0	0	0	0	0	0	0	0	0	0	0	0	0	0	0	0	0	0	0	0	0	0	0.00944	0	0	0	0	0
k__Bacteria|p__Actinobacteria|c__Actinobacteria|o__Actinomycetales|f__Actinomycetaceae|g__Actinomyces|s__Actinomyces_neuii	0	0	0.73019	0	0	0	0	0	0	0	0	0	0	0.03418	0	0	0	0	0	0	0	0	0	0	0	0	0	0	0	0	0	0	0	0.0011	0	0	0	0.3814	0	0.00077	0	0	0	0	0	0	0	0	0
k__Bacteria|p__Actinobacteria|c__Actinobacteria|o__Actinomycetales|f__Actinomycetaceae|g__Actinomyces|s__Actinomyces_neuii|t__GCF_000296485	0	0	0.73019	0	0	0	0	0	0	0	0	0	0	0.03418	0	0	0	0	0	0	0	0	0	0	0	0	0	0	0	0	0	0	0	0.0011	0	0	0	0.3814	0	0.00077	0	0	0	0	0	0	0	0	0
k__Bacteria|p__Actinobacteria|c__Actinobacteria|o__Actinomycetales|f__Actinomycetaceae|g__Actinomyces|s__Actinomyces_odontolyticus	0	0	0	0	0	0	0	0	0	0	0	0	0	0	0	0	0	0	0	0	0	0	0	0	0	0	0	3.71074	0	0	0	0.03256	0	0	0.04508	0	0	0	0	0	0	0	0	0	0	0	0	0	0
k__Bacteria|p__Actinobacteria|c__Actinobacteria|o__Actinomycetales|f__Actinomycetaceae|g__Actinomyces|s__Actinomyces_odontolyticus|t__Actinomyces_odontolyticus_unclassified	0	0	0	0	0	0	0	0	0	0	0	0	0	0	0	0	0	0	0	0	0	0	0	0	0	0	0	3.71074	0	0	0	0.03256	0	0	0.04508	0	0	0	0	0	0	0	0	0	0	0	0	0	0
k__Bacteria|p__Actinobacteria|c__Actinobacteria|o__Actinomycetales|f__Actinomycetaceae|g__Actinomyces|s__Actinomyces_urogenitalis	0	0	0	0	0	0	0.07691	0	0	0	0	0	0	0	0	0	0	0	0	0	0	0	0	0	6.55128	0	0	0	0	0	0	0	0	0	0	0	0	0	0	0	0	0	0	0	0	0	0	0	0
k__Bacteria|p__Actinobacteria|c__Actinobacteria|o__Actinomycetales|f__Actinomycetaceae|g__Actinomyces|s__Actinomyces_urogenitalis|t__GCF_000159035	0	0	0	0	0	0	0.07691	0	0	0	0	0	0	0	0	0	0	0	0	0	0	0	0	0	6.55128	0	0	0	0	0	0	0	0	0	0	0	0	0	0	0	0	0	0	0	0	0	0	0	0
k__Bacteria|p__Actinobacteria|c__Actinobacteria|o__Actinomycetales|f__Actinomycetaceae|g__Varibaculum	0	0	0	0	0	0	0	0	0	0	0	0	0	0	0	0	0	0	0	0	0	0	0	0	0.00036	0	0	0	0	0	0	0	0	0	0	0	0	0	0	0.02988	0	0	0	0	0	0	0	0.00673	0.51893
k__Bacteria|p__Actinobacteria|c__Actinobacteria|o__Actinomycetales|f__Actinomycetaceae|g__Varibaculum|s__Varibaculum_cambriense	0	0	0	0	0	0	0	0	0	0	0	0	0	0	0	0	0	0	0	0	0	0	0	0	0.00036	0	0	0	0	0	0	0	0	0	0	0	0	0	0	0.02988	0	0	0	0	0	0	0	0.00673	0.51893
k__Bacteria|p__Actinobacteria|c__Actinobacteria|o__Actinomycetales|f__Actinomycetaceae|g__Varibaculum|s__Varibaculum_cambriense|t__GCF_000420065	0	0	0	0	0	0	0	0	0	0	0	0	0	0	0	0	0	0	0	0	0	0	0	0	0.00036	0	0	0	0	0	0	0	0	0	0	0	0	0	0	0.02988	0	0	0	0	0	0	0	0.00673	0.51893
k__Bacteria|p__Actinobacteria|c__Actinobacteria|o__Actinomycetales|f__Brevibacteriaceae	0	0	0	0	0	0	0	0	0	0	0	0	0	0.00728	0	0	0	0	0	0	0	0	0	0	0	0	0	0	0	0	0	0	0	0	0	0	0	0	0	0	0	0	0	0	0	0	0	0	0
k__Bacteria|p__Actinobacteria|c__Actinobacteria|o__Actinomycetales|f__Brevibacteriaceae|g__Brevibacterium	0	0	0	0	0	0	0	0	0	0	0	0	0	0.00728	0	0	0	0	0	0	0	0	0	0	0	0	0	0	0	0	0	0	0	0	0	0	0	0	0	0	0	0	0	0	0	0	0	0	0
k__Bacteria|p__Actinobacteria|c__Actinobacteria|o__Actinomycetales|f__Brevibacteriaceae|g__Brevibacterium|s__Brevibacterium_unclassified	0	0	0	0	0	0	0	0	0	0	0	0	0	0.00728	0	0	0	0	0	0	0	0	0	0	0	0	0	0	0	0	0	0	0	0	0	0	0	0	0	0	0	0	0	0	0	0	0	0	0
k__Bacteria|p__Actinobacteria|c__Actinobacteria|o__Actinomycetales|f__Corynebacteriaceae	0	0	0	0	0	0.03052	0	0	0.07219	0.0201	0.01353	3.67169	0	0.00113	0.01624	0.00516	0.03079	0.00054	0	0.05828	0.00371	0.00082	0.00836	0.00126	0.05353	0.0023	0	0	0.01153	0.01061	0	0.00361	0.03027	0.01037	0.00214	0.01614	0	0.04554	0	0	0.02833	0	0.00113	0.00463	0	0.00082	0	0	0
k__Bacteria|p__Actinobacteria|c__Actinobacteria|o__Actinomycetales|f__Corynebacteriaceae|g__Corynebacterium	0	0	0	0	0	0.03052	0	0	0.07219	0.0201	0.01353	3.67169	0	0.00113	0.01624	0.00516	0.03079	0.00054	0	0.05828	0.00371	0.00082	0.00836	0.00126	0.05353	0.0023	0	0	0.01153	0.01061	0	0.00361	0.03027	0.01037	0.00214	0.01614	0	0.04554	0	0	0.02833	0	0.00113	0.00463	0	0.00082	0	0	0
k__Bacteria|p__Actinobacteria|c__Actinobacteria|o__Actinomycetales|f__Corynebacteriaceae|g__Corynebacterium|s__Corynebacterium_accolens	0	0	0	0	0	0	0	0	0	0.0201	0	0	0	0	0	0	0	0.00054	0	0	0.0007	0.00082	0	0	0	0	0	0	0	0	0	0	0	0	0	0.00475	0	0	0	0	0	0	0	0.00463	0	0	0	0	0
k__Bacteria|p__Actinobacteria|c__Actinobacteria|o__Actinomycetales|f__Corynebacteriaceae|g__Corynebacterium|s__Corynebacterium_accolens|t__Corynebacterium_accolens_unclassified	0	0	0	0	0	0	0	0	0	0.0201	0	0	0	0	0	0	0	0.00054	0	0	0.0007	0.00082	0	0	0	0	0	0	0	0	0	0	0	0	0	0.00475	0	0	0	0	0	0	0	0.00463	0	0	0	0	0
k__Bacteria|p__Actinobacteria|c__Actinobacteria|o__Actinomycetales|f__Corynebacteriaceae|g__Corynebacterium|s__Corynebacterium_amycolatum	0	0	0	0	0	0	0	0	0	0	0	0	0	0	0	0	0	0	0	0	0	0	0	0	0	0	0	0	0	0	0	0	0	0	0	0	0	0	0	0	0	0	0	0	0	0	0	0	0
k__Bacteria|p__Actinobacteria|c__Actinobacteria|o__Actinomycetales|f__Corynebacteriaceae|g__Corynebacterium|s__Corynebacterium_amycolatum|t__GCF_000173655	0	0	0	0	0	0	0	0	0	0	0	0	0	0	0	0	0	0	0	0	0	0	0	0	0	0	0	0	0	0	0	0	0	0	0	0	0	0	0	0	0	0	0	0	0	0	0	0	0
k__Bacteria|p__Actinobacteria|c__Actinobacteria|o__Actinomycetales|f__Corynebacteriaceae|g__Corynebacterium|s__Corynebacterium_kroppenstedtii	0	0	0	0	0	0	0	0	0	0	0	3.46026	0	0.00113	0.01582	0	0	0	0	0	0.00128	0	0.00025	0	0.02182	0.0023	0	0	0	0	0	0	0	0	0	0	0	0	0	0	0.02833	0	0.00113	0	0	0.00082	0	0	0
k__Bacteria|p__Actinobacteria|c__Actinobacteria|o__Actinomycetales|f__Corynebacteriaceae|g__Corynebacterium|s__Corynebacterium_kroppenstedtii|t__GCF_000023145	0	0	0	0	0	0	0	0	0	0	0	3.46026	0	0.00113	0.01582	0	0	0	0	0	0.00128	0	0.00025	0	0.02182	0.0023	0	0	0	0	0	0	0	0	0	0	0	0	0	0	0.02833	0	0.00113	0	0	0.00082	0	0	0
k__Bacteria|p__Actinobacteria|c__Actinobacteria|o__Actinomycetales|f__Corynebacteriaceae|g__Corynebacterium|s__Corynebacterium_mastitidis	0	0	0	0	0	0	0	0	0	0	0	0	0	0	0	0	0	0	0	0	0	0	0	0	0	0	0	0	0	0	0	0	0	0	0	0	0	0	0	0	0	0	0	0	0	0	0	0	0
k__Bacteria|p__Actinobacteria|c__Actinobacteria|o__Actinomycetales|f__Corynebacteriaceae|g__Corynebacterium|s__Corynebacterium_mastitidis|t__GCF_000375365	0	0	0	0	0	0	0	0	0	0	0	0	0	0	0	0	0	0	0	0	0	0	0	0	0	0	0	0	0	0	0	0	0	0	0	0	0	0	0	0	0	0	0	0	0	0	0	0	0
k__Bacteria|p__Actinobacteria|c__Actinobacteria|o__Actinomycetales|f__Corynebacteriaceae|g__Corynebacterium|s__Corynebacterium_propinquum	0	0	0	0	0	0	0	0	0	0	0.01353	0	0	0	0	0	0	0	0	0.05828	0.00173	0	0.00811	0	0.03171	0	0	0	0	0	0	0.00361	0	0.01037	0	0	0	0.04554	0	0	0	0	0	0	0	0	0	0	0
k__Bacteria|p__Actinobacteria|c__Actinobacteria|o__Actinomycetales|f__Corynebacteriaceae|g__Corynebacterium|s__Corynebacterium_propinquum|t__GCF_000375525	0	0	0	0	0	0	0	0	0	0	0.01353	0	0	0	0	0	0	0	0	0.05828	0.00173	0	0.00811	0	0.03171	0	0	0	0	0	0	0.00361	0	0.01037	0	0	0	0.04554	0	0	0	0	0	0	0	0	0	0	0
k__Bacteria|p__Actinobacteria|c__Actinobacteria|o__Actinomycetales|f__Corynebacteriaceae|g__Corynebacterium|s__Corynebacterium_pseudodiphtheriticum	0	0	0	0	0	0.03052	0	0	0.07219	0	0	0	0	0	0	0.00516	0.03079	0	0	0	0	0	0	0.00126	0	0	0	0	0.01153	0.01061	0	0	0.03027	0	0.00214	0.01139	0	0	0	0	0	0	0	0	0	0	0	0	0
k__Bacteria|p__Actinobacteria|c__Actinobacteria|o__Actinomycetales|f__Corynebacteriaceae|g__Corynebacterium|s__Corynebacterium_pseudodiphtheriticum|t__GCF_000466825	0	0	0	0	0	0.03052	0	0	0.07219	0	0	0	0	0	0	0.00516	0.03079	0	0	0	0	0	0	0.00126	0	0	0	0	0.01153	0.01061	0	0	0.03027	0	0.00214	0.01139	0	0	0	0	0	0	0	0	0	0	0	0	0
k__Bacteria|p__Actinobacteria|c__Actinobacteria|o__Actinomycetales|f__Corynebacteriaceae|g__Corynebacterium|s__Corynebacterium_pseudogenitalium	0	0	0	0	0	0	0	0	0	0	0	0.01954	0	0	0	0	0	0	0	0	0	0	0	0	0	0	0	0	0	0	0	0	0	0	0	0	0	0	0	0	0	0	0	0	0	0	0	0	0
k__Bacteria|p__Actinobacteria|c__Actinobacteria|o__Actinomycetales|f__Corynebacteriaceae|g__Corynebacterium|s__Corynebacterium_pseudogenitalium|t__GCF_000156615	0	0	0	0	0	0	0	0	0	0	0	0.01954	0	0	0	0	0	0	0	0	0	0	0	0	0	0	0	0	0	0	0	0	0	0	0	0	0	0	0	0	0	0	0	0	0	0	0	0	0
k__Bacteria|p__Actinobacteria|c__Actinobacteria|o__Actinomycetales|f__Corynebacteriaceae|g__Corynebacterium|s__Corynebacterium_pyruviciproducens	0	0	0	0	0	0	0	0	0	0	0	0.00211	0	0	0	0	0	0	0	0	0	0	0	0	0	0	0	0	0	0	0	0	0	0	0	0	0	0	0	0	0	0	0	0	0	0	0	0	0
k__Bacteria|p__Actinobacteria|c__Actinobacteria|o__Actinomycetales|f__Corynebacteriaceae|g__Corynebacterium|s__Corynebacterium_pyruviciproducens|t__GCF_000411375	0	0	0	0	0	0	0	0	0	0	0	0.00211	0	0	0	0	0	0	0	0	0	0	0	0	0	0	0	0	0	0	0	0	0	0	0	0	0	0	0	0	0	0	0	0	0	0	0	0	0
k__Bacteria|p__Actinobacteria|c__Actinobacteria|o__Actinomycetales|f__Corynebacteriaceae|g__Corynebacterium|s__Corynebacterium_tuberculostearicum	0	0	0	0	0	0	0	0	0	0	0	0.18978	0	0	0.00042	0	0	0	0	0	0	0	0	0	0	0	0	0	0	0	0	0	0	0	0	0	0	0	0	0	0	0	0	0	0	0	0	0	0
k__Bacteria|p__Actinobacteria|c__Actinobacteria|o__Actinomycetales|f__Corynebacteriaceae|g__Corynebacterium|s__Corynebacterium_tuberculostearicum|t__GCF_000175635	0	0	0	0	0	0	0	0	0	0	0	0.18978	0	0	0.00042	0	0	0	0	0	0	0	0	0	0	0	0	0	0	0	0	0	0	0	0	0	0	0	0	0	0	0	0	0	0	0	0	0	0
k__Bacteria|p__Actinobacteria|c__Actinobacteria|o__Actinomycetales|f__Micrococcaceae	0	0.00653	0	0.00302	0.00211	0.11014	0.00709	0	0.06615	0.00805	0	0.56881	0.00817	0.01271	0.01481	0	0.01655	0.06197	0.02236	0.14867	0.01279	0.00324	0	0	0.50052	0.04669	0	0.00663	0	0.00071	0	0.03932	0.03858	0.02606	0.01836	0.02594	0	0.16907	0.07494	0.0408	0.03484	0	0	0.00669	0.01904	0	0.0314	0.12722	0.05567
k__Bacteria|p__Actinobacteria|c__Actinobacteria|o__Actinomycetales|f__Micrococcaceae|g__Rothia	0	0.00653	0	0.00302	0.00211	0.11014	0.00709	0	0.06615	0.00805	0	0.56881	0.00817	0.01271	0.01481	0	0.01655	0.06197	0.02236	0.14867	0.01279	0.00324	0	0	0.50052	0.04669	0	0.00663	0	0.00071	0	0.03932	0.03858	0.02606	0.01836	0.02594	0	0.16907	0.07494	0.0408	0.03484	0	0	0.00669	0.01904	0	0.0314	0.12722	0.05567
k__Bacteria|p__Actinobacteria|c__Actinobacteria|o__Actinomycetales|f__Micrococcaceae|g__Rothia|s__Rothia_mucilaginosa	0	0.00653	0	0.00302	0.00211	0.06563	0.00709	0	0.06615	0.00602	0	0.56881	0	0.01271	0.01481	0	0.01655	0.06197	0.02236	0.14867	0.00537	0.00255	0	0	0.50052	0.04669	0	0.00663	0	0.00071	0	0.03932	0.03858	0.02606	0.01836	0.02594	0	0.16907	0.07494	0.0408	0.03484	0	0	0.00669	0.00984	0	0.0314	0.12722	0.03046
k__Bacteria|p__Actinobacteria|c__Actinobacteria|o__Actinomycetales|f__Micrococcaceae|g__Rothia|s__Rothia_mucilaginosa|t__Rothia_mucilaginosa_unclassified	0	0.00653	0	0.00302	0.00211	0.06563	0.00709	0	0.06615	0.00602	0	0.56881	0	0.01271	0.01481	0	0.01655	0.06197	0.02236	0.14867	0.00537	0.00255	0	0	0.50052	0.04669	0	0.00663	0	0.00071	0	0.03932	0.03858	0.02606	0.01836	0.02594	0	0.16907	0.07494	0.0408	0.03484	0	0	0.00669	0.00984	0	0.0314	0.12722	0.03046
k__Bacteria|p__Actinobacteria|c__Actinobacteria|o__Actinomycetales|f__Micrococcaceae|g__Rothia|s__Rothia_unclassified	0	0	0	0	0	0.04451	0	0	0	0.00203	0	0	0.00817	0	0	0	0	0	0	0	0.00742	0.00069	0	0	0	0	0	0	0	0	0	0	0	0	0	0	0	0	0	0	0	0	0	0	0.0092	0	0	0	0.02521
k__Bacteria|p__Actinobacteria|c__Actinobacteria|o__Actinomycetales|f__Propionibacteriaceae	0	3.57489	7.05058	0	0.00602	0	0.25443	5.41679	0	0	0.04079	0.00511	0.00162	4.87664	0	0	0.00326	0	0	0	0	0	0	0	0	0	0.01163	0.06542	0	0	0	0	0	0	0.00339	0	0.0163	0.01224	0	0.00485	0.07251	0	0.00639	0	0	0.00653	0	0	0.10516
k__Bacteria|p__Actinobacteria|c__Actinobacteria|o__Actinomycetales|f__Propionibacteriaceae|g__Propionibacteriaceae_unclassified	0	1.03268	0	0	0.00602	0	0.03621	0	0	0	0.0373	0.00256	0	4.70912	0	0	0	0	0	0	0	0	0	0	0	0	0.01163	0.0097	0	0	0	0	0	0	0	0	0	0.01224	0	0.00485	0	0	0.00639	0	0	0.00653	0	0	0
k__Bacteria|p__Actinobacteria|c__Actinobacteria|o__Actinomycetales|f__Propionibacteriaceae|g__Propionibacterium	0	2.54221	7.05058	0	0	0	0.21821	5.41679	0	0	0.00349	0.00255	0.00162	0.16751	0	0	0.00326	0	0	0	0	0	0	0	0	0	0	0.04609	0	0	0	0	0	0	0.00339	0	0.0163	0	0	0	0.07251	0	0	0	0	0	0	0	0.10516
k__Bacteria|p__Actinobacteria|c__Actinobacteria|o__Actinomycetales|f__Propionibacteriaceae|g__Propionibacterium|s__Propionibacterium_acnes	0	0.02692	0.00075	0	0	0	0	0	0	0	0	0	0.00162	0.005	0	0	0.00326	0	0	0	0	0	0	0	0	0	0	0.0362	0	0	0	0	0	0	0.00339	0	0.0163	0	0	0	0.07251	0	0	0	0	0	0	0	0
k__Bacteria|p__Actinobacteria|c__Actinobacteria|o__Actinomycetales|f__Propionibacteriaceae|g__Propionibacterium|s__Propionibacterium_acnes|t__Propionibacterium_acnes_unclassified	0	0.02692	0.00075	0	0	0	0	0	0	0	0	0	0.00162	0.005	0	0	0.00326	0	0	0	0	0	0	0	0	0	0	0.0362	0	0	0	0	0	0	0.00339	0	0.0163	0	0	0	0.07251	0	0	0	0	0	0	0	0
k__Bacteria|p__Actinobacteria|c__Actinobacteria|o__Actinomycetales|f__Propionibacteriaceae|g__Propionibacterium|s__Propionibacterium_avidum	0	0.08771	1.94398	0	0	0	0.21821	5.41679	0	0	0.00349	0.00255	0	0.16251	0	0	0	0	0	0	0	0	0	0	0	0	0	0.00989	0	0	0	0	0	0	0	0	0	0	0	0	0	0	0	0	0	0	0	0	0.10516
k__Bacteria|p__Actinobacteria|c__Actinobacteria|o__Actinomycetales|f__Propionibacteriaceae|g__Propionibacterium|s__Propionibacterium_avidum|t__Propionibacterium_avidum_unclassified	0	0.08771	1.94398	0	0	0	0.21821	5.41679	0	0	0.00349	0.00255	0	0.16251	0	0	0	0	0	0	0	0	0	0	0	0	0	0.00989	0	0	0	0	0	0	0	0	0	0	0	0	0	0	0	0	0	0	0	0	0.10516
k__Bacteria|p__Actinobacteria|c__Actinobacteria|o__Actinomycetales|f__Propionibacteriaceae|g__Propionibacterium|s__Propionibacterium_sp_HGH0353	0	2.42758	5.10585	0	0	0	0	0	0	0	0	0	0	0	0	0	0	0	0	0	0	0	0	0	0	0	0	0	0	0	0	0	0	0	0	0	0	0	0	0	0	0	0	0	0	0	0	0	0
k__Bacteria|p__Actinobacteria|c__Actinobacteria|o__Actinomycetales|f__Propionibacteriaceae|g__Propionibacterium|s__Propionibacterium_sp_HGH0353|t__GCF_000413335	0	2.42758	5.10585	0	0	0	0	0	0	0	0	0	0	0	0	0	0	0	0	0	0	0	0	0	0	0	0	0	0	0	0	0	0	0	0	0	0	0	0	0	0	0	0	0	0	0	0	0	0
k__Bacteria|p__Actinobacteria|c__Actinobacteria|o__Actinomycetales|f__Propionibacteriaceae|g__Propionimicrobium	0	0	0	0	0	0	0	0	0	0	0	0	0	0	0	0	0	0	0	0	0	0	0	0	0	0	0	0.00964	0	0	0	0	0	0	0	0	0	0	0	0	0	0	0	0	0	0	0	0	0
k__Bacteria|p__Actinobacteria|c__Actinobacteria|o__Actinomycetales|f__Propionibacteriaceae|g__Propionimicrobium|s__Propionimicrobium_lymphophilum	0	0	0	0	0	0	0	0	0	0	0	0	0	0	0	0	0	0	0	0	0	0	0	0	0	0	0	0.00964	0	0	0	0	0	0	0	0	0	0	0	0	0	0	0	0	0	0	0	0	0
k__Bacteria|p__Actinobacteria|c__Actinobacteria|o__Actinomycetales|f__Propionibacteriaceae|g__Propionimicrobium|s__Propionimicrobium_lymphophilum|t__GCF_000411175	0	0	0	0	0	0	0	0	0	0	0	0	0	0	0	0	0	0	0	0	0	0	0	0	0	0	0	0.00964	0	0	0	0	0	0	0	0	0	0	0	0	0	0	0	0	0	0	0	0	0
k__Bacteria|p__Actinobacteria|c__Actinobacteria|o__Bifidobacteriales	8.80733	91.8144	85.4655	96.3929	85.0548	93.4373	24.9255	90.8498	96.2887	64.6756	92.7715	0.00999	84.1677	86.7539	85.9695	95.4076	1.15427	0	94.0332	0.00467	98.78	96.0622	97.1224	94.4608	0.00624	0	0	39.2046	1.54964	98.8178	85.9985	99.2366	88.6724	86.7829	96.5837	97.1463	0.00214	1.97029	63.8215	0.47293	0	98.8734	97.8337	65.0593	94.8574	97.8863	99.9576	0.24565	81.9465
k__Bacteria|p__Actinobacteria|c__Actinobacteria|o__Bifidobacteriales|f__Bifidobacteriaceae	8.80733	91.8144	85.4655	96.3929	85.0548	93.4373	24.9255	90.8498	96.2887	64.6756	92.7715	0.00999	84.1677	86.7539	85.9695	95.4076	1.15427	0	94.0332	0.00467	98.78	96.0622	97.1224	94.4608	0.00624	0	0	39.2046	1.54964	98.8178	85.9985	99.2366	88.6724	86.7829	96.5837	97.1463	0.00214	1.97029	63.8215	0.47293	0	98.8734	97.8337	65.0593	94.8574	97.8863	99.9576	0.24565	81.9465
k__Bacteria|p__Actinobacteria|c__Actinobacteria|o__Bifidobacteriales|f__Bifidobacteriaceae|g__Alloscardovia	0	0	0	0	0	0	0	0	0	0	0	0	0	0	0	0	0	0	0	0	0	0	0	0	0	0	0	0	0	0	0	0	0	0	0	0	0	0	0	0.47293	0	0	0	0	0	0	0	0	0
k__Bacteria|p__Actinobacteria|c__Actinobacteria|o__Bifidobacteriales|f__Bifidobacteriaceae|g__Alloscardovia|s__Alloscardovia_omnicolens	0	0	0	0	0	0	0	0	0	0	0	0	0	0	0	0	0	0	0	0	0	0	0	0	0	0	0	0	0	0	0	0	0	0	0	0	0	0	0	0.47293	0	0	0	0	0	0	0	0	0
k__Bacteria|p__Actinobacteria|c__Actinobacteria|o__Bifidobacteriales|f__Bifidobacteriaceae|g__Alloscardovia|s__Alloscardovia_omnicolens|t__Alloscardovia_omnicolens_unclassified	0	0	0	0	0	0	0	0	0	0	0	0	0	0	0	0	0	0	0	0	0	0	0	0	0	0	0	0	0	0	0	0	0	0	0	0	0	0	0	0.47293	0	0	0	0	0	0	0	0	0
k__Bacteria|p__Actinobacteria|c__Actinobacteria|o__Bifidobacteriales|f__Bifidobacteriaceae|g__Bifidobacterium	8.80733	91.8144	85.21	96.3929	85.0545	93.4373	24.9255	90.8498	96.2887	64.6756	92.7715	0.00999	84.1677	86.7539	85.8855	95.4076	0	0	94.0332	0.00467	98.78	96.0622	97.1224	94.4608	0.00624	0	0	39.2046	1.54964	98.8178	85.9985	99.2366	88.6724	86.7829	96.5837	97.1463	0.00214	1.97029	63.8215	0	0	98.8734	97.8337	65.0593	94.8574	97.8863	99.9576	0.24565	78.6987
k__Bacteria|p__Actinobacteria|c__Actinobacteria|o__Bifidobacteriales|f__Bifidobacteriaceae|g__Bifidobacterium|s__Bifidobacterium_adolescentis	0	0	0	0	0	0	5.73452	0	0	0	0	0	0	0	0	0	0	0	0	0	0	0.00029	0	0	0	0	0	0	0	0	0	0	0	0	0	0	0	0	0	0	0	0	0	0	0	0	0	0	0
k__Bacteria|p__Actinobacteria|c__Actinobacteria|o__Bifidobacteriales|f__Bifidobacteriaceae|g__Bifidobacterium|s__Bifidobacterium_adolescentis|t__Bifidobacterium_adolescentis_unclassified	0	0	0	0	0	0	5.73452	0	0	0	0	0	0	0	0	0	0	0	0	0	0	0.00029	0	0	0	0	0	0	0	0	0	0	0	0	0	0	0	0	0	0	0	0	0	0	0	0	0	0	0
k__Bacteria|p__Actinobacteria|c__Actinobacteria|o__Bifidobacteriales|f__Bifidobacteriaceae|g__Bifidobacterium|s__Bifidobacterium_animalis	0	0	0	0	0	0	0	0	0	0	0	0	0	0	0	0	0	0	0	0	0	0	0	0	0.00624	0	0	0	0	0	0	0	0	0	0	0	0	0	0	0	0	0	0	0	0	0	0	0	0
k__Bacteria|p__Actinobacteria|c__Actinobacteria|o__Bifidobacteriales|f__Bifidobacteriaceae|g__Bifidobacterium|s__Bifidobacterium_animalis|t__Bifidobacterium_animalis_unclassified	0	0	0	0	0	0	0	0	0	0	0	0	0	0	0	0	0	0	0	0	0	0	0	0	0.00624	0	0	0	0	0	0	0	0	0	0	0	0	0	0	0	0	0	0	0	0	0	0	0	0
k__Bacteria|p__Actinobacteria|c__Actinobacteria|o__Bifidobacteriales|f__Bifidobacteriaceae|g__Bifidobacterium|s__Bifidobacterium_bifidum	0	0	0	3.66604	7.64991	0	0	0	0	0	39.1385	0	0	0	3.81044	4.41968	0	0	0	0	0	45.6981	12.9952	0	0	0	0	0	0	0	0	0	0	0	0	0	0	0	0	0	0	0	3.49866	0	5.46833	0	1.96744	0	0
k__Bacteria|p__Actinobacteria|c__Actinobacteria|o__Bifidobacteriales|f__Bifidobacteriaceae|g__Bifidobacterium|s__Bifidobacterium_bifidum|t__Bifidobacterium_bifidum_unclassified	0	0	0	3.66604	7.64991	0	0	0	0	0	39.1385	0	0	0	3.81044	4.41968	0	0	0	0	0	45.6981	12.9952	0	0	0	0	0	0	0	0	0	0	0	0	0	0	0	0	0	0	0	3.49866	0	5.46833	0	1.96744	0	0
k__Bacteria|p__Actinobacteria|c__Actinobacteria|o__Bifidobacteriales|f__Bifidobacteriaceae|g__Bifidobacterium|s__Bifidobacterium_breve	0	2.25106	1.81396	0.68451	76.7058	0.01813	17.9416	90.8485	0	0.46613	0.00443	0	0.0007	0.2983	24.569	0.00067	0	0	0.04777	0	0.51241	0.00025	4.81421	0	0	0	0	0	0	0	0	0.5634	0	0.00012	0.0008	0.64795	0	0	0	0	0	0	0.00059	0	0.00052	0	0.38888	0	78.6973
k__Bacteria|p__Actinobacteria|c__Actinobacteria|o__Bifidobacteriales|f__Bifidobacteriaceae|g__Bifidobacterium|s__Bifidobacterium_breve|t__Bifidobacterium_breve_unclassified	0	2.25106	1.81396	0.68451	76.7058	0.01813	17.9416	90.8485	0	0.46613	0.00443	0	0.0007	0.2983	24.569	0.00067	0	0	0.04777	0	0.51241	0.00025	4.81421	0	0	0	0	0	0	0	0	0.5634	0	0.00012	0.0008	0.64795	0	0	0	0	0	0	0.00059	0	0.00052	0	0.38888	0	78.6973
k__Bacteria|p__Actinobacteria|c__Actinobacteria|o__Bifidobacteriales|f__Bifidobacteriaceae|g__Bifidobacterium|s__Bifidobacterium_catenulatum	0	0	0	0	0	0	0	0	0	0	0.00306	0	0	0	0	0	0	0	0	0	0	0	0	0	0	0	0	0	0	0	0	0	0	0	0	0	0	0	0	0	0	0	0	3.67643	0	0	0	0	0
k__Bacteria|p__Actinobacteria|c__Actinobacteria|o__Bifidobacteriales|f__Bifidobacteriaceae|g__Bifidobacterium|s__Bifidobacterium_catenulatum|t__GCF_000173455	0	0	0	0	0	0	0	0	0	0	0.00306	0	0	0	0	0	0	0	0	0	0	0	0	0	0	0	0	0	0	0	0	0	0	0	0	0	0	0	0	0	0	0	0	3.67643	0	0	0	0	0
k__Bacteria|p__Actinobacteria|c__Actinobacteria|o__Bifidobacteriales|f__Bifidobacteriaceae|g__Bifidobacterium|s__Bifidobacterium_dentium	0	0	0	0	0.69766	0	0	0	0	0	0	0	0	0	0	0	0	0	0	0	0	0.00522	0	0	0	0	0	0	0	0	0	0	0	0	0	0	0	0	0	0	0	0	0	0	0	0	0	0	0
k__Bacteria|p__Actinobacteria|c__Actinobacteria|o__Bifidobacteriales|f__Bifidobacteriaceae|g__Bifidobacterium|s__Bifidobacterium_dentium|t__Bifidobacterium_dentium_unclassified	0	0	0	0	0.69766	0	0	0	0	0	0	0	0	0	0	0	0	0	0	0	0	0.00522	0	0	0	0	0	0	0	0	0	0	0	0	0	0	0	0	0	0	0	0	0	0	0	0	0	0	0
k__Bacteria|p__Actinobacteria|c__Actinobacteria|o__Bifidobacteriales|f__Bifidobacteriaceae|g__Bifidobacterium|s__Bifidobacterium_longum	8.80733	89.5633	83.396	92.0423	0.00111	93.4192	1.24938	0.00123	96.2887	64.2095	50.1255	0.00999	84.167	86.4556	57.5061	90.9873	0	0	93.9716	0.00467	98.2676	48.439	79.313	94.4608	0	0	0	39.2046	1.54964	98.8178	85.9985	98.6732	88.6724	86.7827	96.5829	96.4984	0.00214	1.97029	63.8215	0	0	98.8734	94.3345	61.3828	89.3886	97.8863	97.6013	0.24565	0.00131
k__Bacteria|p__Actinobacteria|c__Actinobacteria|o__Bifidobacteriales|f__Bifidobacteriaceae|g__Bifidobacterium|s__Bifidobacterium_longum|t__Bifidobacterium_longum_unclassified	8.80733	89.5633	83.396	92.0423	0.00111	93.4192	1.24938	0.00123	96.2887	64.2095	50.1255	0.00999	84.167	86.4556	57.5061	90.9873	0	0	93.9716	0.00467	98.2676	48.439	79.313	94.4608	0	0	0	39.2046	1.54964	98.8178	85.9985	98.6732	88.6724	86.7827	96.5829	96.4984	0.00214	1.97029	63.8215	0	0	98.8734	94.3345	61.3828	89.3886	97.8863	97.6013	0.24565	0.00131
k__Bacteria|p__Actinobacteria|c__Actinobacteria|o__Bifidobacteriales|f__Bifidobacteriaceae|g__Bifidobacterium|s__Bifidobacterium_pseudocatenulatum	0	0	0	0	0	0	0	0	0	0	3.49997	0	0	0	0	0	0	0	0.01378	0	0	1.91926	0	0	0	0	0	0	0	0	0	0	0	0	0	0	0	0	0	0	0	0	0	0	0	0	0	0	0
k__Bacteria|p__Actinobacteria|c__Actinobacteria|o__Bifidobacteriales|f__Bifidobacteriaceae|g__Bifidobacterium|s__Bifidobacterium_pseudocatenulatum|t__GCF_000173435	0	0	0	0	0	0	0	0	0	0	3.49997	0	0	0	0	0	0	0	0.01378	0	0	1.91926	0	0	0	0	0	0	0	0	0	0	0	0	0	0	0	0	0	0	0	0	0	0	0	0	0	0	0
k__Bacteria|p__Actinobacteria|c__Actinobacteria|o__Bifidobacteriales|f__Bifidobacteriaceae|g__Gardnerella	0	0	0	0	0	0	0	0	0	0	0	0	0	0	0.08396	0	0	0	0	0	0	0	0	0	0	0	0	0	0	0	0	0	0	0	0	0	0	0	0	0	0	0	0	0	0	0	0	0	0
k__Bacteria|p__Actinobacteria|c__Actinobacteria|o__Bifidobacteriales|f__Bifidobacteriaceae|g__Gardnerella|s__Gardnerella_vaginalis	0	0	0	0	0	0	0	0	0	0	0	0	0	0	0.08396	0	0	0	0	0	0	0	0	0	0	0	0	0	0	0	0	0	0	0	0	0	0	0	0	0	0	0	0	0	0	0	0	0	0
k__Bacteria|p__Actinobacteria|c__Actinobacteria|o__Bifidobacteriales|f__Bifidobacteriaceae|g__Gardnerella|s__Gardnerella_vaginalis|t__Gardnerella_vaginalis_unclassified	0	0	0	0	0	0	0	0	0	0	0	0	0	0	0.08396	0	0	0	0	0	0	0	0	0	0	0	0	0	0	0	0	0	0	0	0	0	0	0	0	0	0	0	0	0	0	0	0	0	0
k__Bacteria|p__Actinobacteria|c__Actinobacteria|o__Bifidobacteriales|f__Bifidobacteriaceae|g__Parascardovia	0	0	0	0	0.00026	0	0	0	0	0	0	0	0	0	0	0	0	0	0	0	0	0	0	0	0	0	0	0	0	0	0	0	0	0	0	0	0	0	0	0	0	0	0	0	0	0	0	0	3.19623
k__Bacteria|p__Actinobacteria|c__Actinobacteria|o__Bifidobacteriales|f__Bifidobacteriaceae|g__Parascardovia|s__Parascardovia_denticolens	0	0	0	0	0.00026	0	0	0	0	0	0	0	0	0	0	0	0	0	0	0	0	0	0	0	0	0	0	0	0	0	0	0	0	0	0	0	0	0	0	0	0	0	0	0	0	0	0	0	3.19623
k__Bacteria|p__Actinobacteria|c__Actinobacteria|o__Bifidobacteriales|f__Bifidobacteriaceae|g__Parascardovia|s__Parascardovia_denticolens|t__Parascardovia_denticolens_unclassified	0	0	0	0	0.00026	0	0	0	0	0	0	0	0	0	0	0	0	0	0	0	0	0	0	0	0	0	0	0	0	0	0	0	0	0	0	0	0	0	0	0	0	0	0	0	0	0	0	0	3.19623
k__Bacteria|p__Actinobacteria|c__Actinobacteria|o__Bifidobacteriales|f__Bifidobacteriaceae|g__Scardovia	0	0	0.25557	0	0	0	0	0	0	0	0	0	0	0	0	0	1.15427	0	0	0	0	0	0	0	0	0	0	0	0	0	0	0	0	0	0	0	0	0	0	0	0	0	0	0	0	0	0	0	0.05162
k__Bacteria|p__Actinobacteria|c__Actinobacteria|o__Bifidobacteriales|f__Bifidobacteriaceae|g__Scardovia|s__Scardovia_unclassified	0	0	0	0	0	0	0	0	0	0	0	0	0	0	0	0	0	0	0	0	0	0	0	0	0	0	0	0	0	0	0	0	0	0	0	0	0	0	0	0	0	0	0	0	0	0	0	0	0.05162
k__Bacteria|p__Actinobacteria|c__Actinobacteria|o__Bifidobacteriales|f__Bifidobacteriaceae|g__Scardovia|s__Scardovia_wiggsiae	0	0	0.25557	0	0	0	0	0	0	0	0	0	0	0	0	0	1.15427	0	0	0	0	0	0	0	0	0	0	0	0	0	0	0	0	0	0	0	0	0	0	0	0	0	0	0	0	0	0	0	0
k__Bacteria|p__Actinobacteria|c__Actinobacteria|o__Bifidobacteriales|f__Bifidobacteriaceae|g__Scardovia|s__Scardovia_wiggsiae|t__Scardovia_wiggsiae_unclassified	0	0	0.25557	0	0	0	0	0	0	0	0	0	0	0	0	0	1.15427	0	0	0	0	0	0	0	0	0	0	0	0	0	0	0	0	0	0	0	0	0	0	0	0	0	0	0	0	0	0	0	0
k__Bacteria|p__Actinobacteria|c__Actinobacteria|o__Coriobacteriales	0	0.00044	0	0	0	0	0.78888	0	0	0	0	0	0	0	0.00469	0	0	0	0.18264	0.90161	0.05899	0.00176	0.00266	0	30.0288	0	0	0	0	0	0	0	0	0.00067	0	0.00038	0	0.01499	0.75151	0.1533	0	0	0	1.10226	0	0	0	0	0.77098
k__Bacteria|p__Actinobacteria|c__Actinobacteria|o__Coriobacteriales|f__Coriobacteriaceae	0	0.00044	0	0	0	0	0.78888	0	0	0	0	0	0	0	0.00469	0	0	0	0.18264	0.90161	0.05899	0.00176	0.00266	0	30.0288	0	0	0	0	0	0	0	0	0.00067	0	0.00038	0	0.01499	0.75151	0.1533	0	0	0	1.10226	0	0	0	0	0.77098
k__Bacteria|p__Actinobacteria|c__Actinobacteria|o__Coriobacteriales|f__Coriobacteriaceae|g__Atopobium	0	0	0	0	0	0	0	0	0	0	0	0	0	0	0.00469	0	0	0	0	0	0	0.00176	0	0	0	0	0	0	0	0	0	0	0	0	0	0	0	0	0	0	0	0	0	0	0	0	0	0	0.00156
k__Bacteria|p__Actinobacteria|c__Actinobacteria|o__Coriobacteriales|f__Coriobacteriaceae|g__Atopobium|s__Atopobium_parvulum	0	0	0	0	0	0	0	0	0	0	0	0	0	0	0.00469	0	0	0	0	0	0	0.00176	0	0	0	0	0	0	0	0	0	0	0	0	0	0	0	0	0	0	0	0	0	0	0	0	0	0	0.00156
k__Bacteria|p__Actinobacteria|c__Actinobacteria|o__Coriobacteriales|f__Coriobacteriaceae|g__Atopobium|s__Atopobium_parvulum|t__GCF_000024225	0	0	0	0	0	0	0	0	0	0	0	0	0	0	0.00469	0	0	0	0	0	0	0.00176	0	0	0	0	0	0	0	0	0	0	0	0	0	0	0	0	0	0	0	0	0	0	0	0	0	0	0.00156
k__Bacteria|p__Actinobacteria|c__Actinobacteria|o__Coriobacteriales|f__Coriobacteriaceae|g__Collinsella	0	0	0	0	0	0	0.78656	0	0	0	0	0	0	0	0	0	0	0	0.18264	0	0.05899	0	0	0	30.0288	0	0	0	0	0	0	0	0	0	0	0	0	0	0	0	0	0	0	0	0	0	0	0	0
k__Bacteria|p__Actinobacteria|c__Actinobacteria|o__Coriobacteriales|f__Coriobacteriaceae|g__Collinsella|s__Collinsella_aerofaciens	0	0	0	0	0	0	0.78656	0	0	0	0	0	0	0	0	0	0	0	0	0	0.05899	0	0	0	30.0288	0	0	0	0	0	0	0	0	0	0	0	0	0	0	0	0	0	0	0	0	0	0	0	0
k__Bacteria|p__Actinobacteria|c__Actinobacteria|o__Coriobacteriales|f__Coriobacteriaceae|g__Collinsella|s__Collinsella_aerofaciens|t__GCF_000169035	0	0	0	0	0	0	0.78656	0	0	0	0	0	0	0	0	0	0	0	0	0	0.05899	0	0	0	30.0288	0	0	0	0	0	0	0	0	0	0	0	0	0	0	0	0	0	0	0	0	0	0	0	0
k__Bacteria|p__Actinobacteria|c__Actinobacteria|o__Coriobacteriales|f__Coriobacteriaceae|g__Collinsella|s__Collinsella_intestinalis	0	0	0	0	0	0	0	0	0	0	0	0	0	0	0	0	0	0	0.18264	0	0	0	0	0	0	0	0	0	0	0	0	0	0	0	0	0	0	0	0	0	0	0	0	0	0	0	0	0	0
k__Bacteria|p__Actinobacteria|c__Actinobacteria|o__Coriobacteriales|f__Coriobacteriaceae|g__Collinsella|s__Collinsella_intestinalis|t__GCF_000156175	0	0	0	0	0	0	0	0	0	0	0	0	0	0	0	0	0	0	0.18264	0	0	0	0	0	0	0	0	0	0	0	0	0	0	0	0	0	0	0	0	0	0	0	0	0	0	0	0	0	0
k__Bacteria|p__Actinobacteria|c__Actinobacteria|o__Coriobacteriales|f__Coriobacteriaceae|g__Eggerthella	0	0.00044	0	0	0	0	0	0	0	0	0	0	0	0	0	0	0	0	0	0.90161	0	0	0.00266	0	0	0	0	0	0	0	0	0	0	0.00067	0	0.00038	0	0.01499	0.75151	0.1533	0	0	0	1.10226	0	0	0	0	0.76942
k__Bacteria|p__Actinobacteria|c__Actinobacteria|o__Coriobacteriales|f__Coriobacteriaceae|g__Eggerthella|s__Eggerthella_lenta	0	0	0	0	0	0	0	0	0	0	0	0	0	0	0	0	0	0	0	0.02703	0	0	0.00013	0	0	0	0	0	0	0	0	0	0	0	0	0	0	0	0	0.00082	0	0	0	0	0	0	0	0	0
k__Bacteria|p__Actinobacteria|c__Actinobacteria|o__Coriobacteriales|f__Coriobacteriaceae|g__Eggerthella|s__Eggerthella_lenta|t__GCF_000024265	0	0	0	0	0	0	0	0	0	0	0	0	0	0	0	0	0	0	0	0.02703	0	0	0.00013	0	0	0	0	0	0	0	0	0	0	0	0	0	0	0	0	0.00082	0	0	0	0	0	0	0	0	0
k__Bacteria|p__Actinobacteria|c__Actinobacteria|o__Coriobacteriales|f__Coriobacteriaceae|g__Eggerthella|s__Eggerthella_unclassified	0	0.00044	0	0	0	0	0	0	0	0	0	0	0	0	0	0	0	0	0	0.87458	0	0	0.00253	0	0	0	0	0	0	0	0	0	0	0.00067	0	0.00038	0	0.01499	0.75151	0.15248	0	0	0	1.10226	0	0	0	0	0.76942
k__Bacteria|p__Actinobacteria|c__Actinobacteria|o__Coriobacteriales|f__Coriobacteriaceae|g__Olsenella	0	0	0	0	0	0	0.00232	0	0	0	0	0	0	0	0	0	0	0	0	0	0	0	0	0	0	0	0	0	0	0	0	0	0	0	0	0	0	0	0	0	0	0	0	0	0	0	0	0	0
k__Bacteria|p__Actinobacteria|c__Actinobacteria|o__Coriobacteriales|f__Coriobacteriaceae|g__Olsenella|s__Olsenella_unclassified	0	0	0	0	0	0	0.00232	0	0	0	0	0	0	0	0	0	0	0	0	0	0	0	0	0	0	0	0	0	0	0	0	0	0	0	0	0	0	0	0	0	0	0	0	0	0	0	0	0	0
k__Bacteria|p__Bacteroidetes	0	0	0	0.04877	0	0	70.7533	0.68117	0	15.5962	3.01219	0	0	0	0.00662	0.04254	24.8329	34.4542	1.68098	0	0.23889	0.00092	0	0.01851	4.94925	0	63.7502	48.5438	0.00506	0	0	0	0	0.09895	0	0	0	0.8717	11.6461	0	0	0	0	17.7767	0	0	0	0	0.65497
k__Bacteria|p__Bacteroidetes|c__Bacteroidia	0	0	0	0.04877	0	0	70.748	0.68117	0	15.5962	3.01219	0	0	0	0.00662	0.04254	24.8329	34.4542	1.68098	0	0.23889	0.00092	0	0.01851	4.94925	0	63.7502	48.5438	0	0	0	0	0	0.09895	0	0	0	0.8717	11.6461	0	0	0	0	17.7767	0	0	0	0	0.65497
k__Bacteria|p__Bacteroidetes|c__Bacteroidia|o__Bacteroidales	0	0	0	0.04877	0	0	70.748	0.68117	0	15.5962	3.01219	0	0	0	0.00662	0.04254	24.8329	34.4542	1.68098	0	0.23889	0.00092	0	0.01851	4.94925	0	63.7502	48.5438	0	0	0	0	0	0.09895	0	0	0	0.8717	11.6461	0	0	0	0	17.7767	0	0	0	0	0.65497
k__Bacteria|p__Bacteroidetes|c__Bacteroidia|o__Bacteroidales|f__Bacteroidaceae	0	0	0	0.04877	0	0	69.5828	0.68117	0	14.6628	3.01219	0	0	0	0	0.04254	24.8329	34.4542	0.21473	0	0.00643	0.00092	0	0.01851	4.44337	0	63.7502	0	0	0	0	0	0	0.09895	0	0	0	0.85926	10.3187	0	0	0	0	12.6228	0	0	0	0	0.45008
k__Bacteria|p__Bacteroidetes|c__Bacteroidia|o__Bacteroidales|f__Bacteroidaceae|g__Bacteroides	0	0	0	0.04877	0	0	69.5828	0.68117	0	14.6628	3.01219	0	0	0	0	0.04254	24.8329	34.4542	0.21473	0	0.00643	0.00092	0	0.01851	4.44337	0	63.7502	0	0	0	0	0	0	0.09895	0	0	0	0.85926	10.3187	0	0	0	0	12.6228	0	0	0	0	0.45008
k__Bacteria|p__Bacteroidetes|c__Bacteroidia|o__Bacteroidales|f__Bacteroidaceae|g__Bacteroides|s__Bacteroides_caccae	0	0	0	0	0	0	0.91592	0	0	2.91029	0.00326	0	0	0	0	0	0	0	0.17477	0	0	0	0	0	0	0	0	0	0	0	0	0	0	0.07198	0	0	0	0	0	0	0	0	0	0	0	0	0	0	0.0473
k__Bacteria|p__Bacteroidetes|c__Bacteroidia|o__Bacteroidales|f__Bacteroidaceae|g__Bacteroides|s__Bacteroides_caccae|t__Bacteroides_caccae_unclassified	0	0	0	0	0	0	0.91592	0	0	2.91029	0.00326	0	0	0	0	0	0	0	0.17477	0	0	0	0	0	0	0	0	0	0	0	0	0	0	0.07198	0	0	0	0	0	0	0	0	0	0	0	0	0	0	0.0473
k__Bacteria|p__Bacteroidetes|c__Bacteroidia|o__Bacteroidales|f__Bacteroidaceae|g__Bacteroides|s__Bacteroides_clarus	0	0	0	0	0	0	0	0	0	0	0	0	0	0	0	0	0	0	0	0	0	0	0	0	0.44742	0	0	0	0	0	0	0	0	0	0	0	0	0	0	0	0	0	0	0	0	0	0	0	0
k__Bacteria|p__Bacteroidetes|c__Bacteroidia|o__Bacteroidales|f__Bacteroidaceae|g__Bacteroides|s__Bacteroides_clarus|t__GCF_000195615	0	0	0	0	0	0	0	0	0	0	0	0	0	0	0	0	0	0	0	0	0	0	0	0	0.44742	0	0	0	0	0	0	0	0	0	0	0	0	0	0	0	0	0	0	0	0	0	0	0	0
k__Bacteria|p__Bacteroidetes|c__Bacteroidia|o__Bacteroidales|f__Bacteroidaceae|g__Bacteroides|s__Bacteroides_dorei	0	0	0	0	0	0	0	0	0	0	0	0	0	0	0	0	0	0	0	0	0	0	0	0.01315	0	0	0	0	0	0	0	0	0	0	0	0	0	0	0	0	0	0	0	0.00139	0	0	0	0	0
k__Bacteria|p__Bacteroidetes|c__Bacteroidia|o__Bacteroidales|f__Bacteroidaceae|g__Bacteroides|s__Bacteroides_dorei|t__Bacteroides_dorei_unclassified	0	0	0	0	0	0	0	0	0	0	0	0	0	0	0	0	0	0	0	0	0	0	0	0.01315	0	0	0	0	0	0	0	0	0	0	0	0	0	0	0	0	0	0	0	0.00139	0	0	0	0	0
k__Bacteria|p__Bacteroidetes|c__Bacteroidia|o__Bacteroidales|f__Bacteroidaceae|g__Bacteroides|s__Bacteroides_faecis	0	0	0	0	0	0	0	0	0	0	1.98782	0	0	0	0	0	0	0	0	0	0	0	0	0	0	0	0	0	0	0	0	0	0	0	0	0	0	0	0	0	0	0	0	0	0	0	0	0	0
k__Bacteria|p__Bacteroidetes|c__Bacteroidia|o__Bacteroidales|f__Bacteroidaceae|g__Bacteroides|s__Bacteroides_faecis|t__GCF_000226135	0	0	0	0	0	0	0	0	0	0	1.98782	0	0	0	0	0	0	0	0	0	0	0	0	0	0	0	0	0	0	0	0	0	0	0	0	0	0	0	0	0	0	0	0	0	0	0	0	0	0
k__Bacteria|p__Bacteroidetes|c__Bacteroidia|o__Bacteroidales|f__Bacteroidaceae|g__Bacteroides|s__Bacteroides_fragilis	0	0	0	0	0	0	14.7755	0	0	10.5953	0.11539	0	0	0	0	0.04103	0	34.4542	0	0	0	0	0	0	0	0	0	0	0	0	0	0	0	0	0	0	0	0.8545	10.2814	0	0	0	0	0	0	0	0	0	0
k__Bacteria|p__Bacteroidetes|c__Bacteroidia|o__Bacteroidales|f__Bacteroidaceae|g__Bacteroides|s__Bacteroides_fragilis|t__Bacteroides_fragilis_unclassified	0	0	0	0	0	0	14.7755	0	0	10.5953	0.11539	0	0	0	0	0.04103	0	0	0	0	0	0	0	0	0	0	0	0	0	0	0	0	0	0	0	0	0	0.8545	10.2814	0	0	0	0	0	0	0	0	0	0
k__Bacteria|p__Bacteroidetes|c__Bacteroidia|o__Bacteroidales|f__Bacteroidaceae|g__Bacteroides|s__Bacteroides_fragilis|t__GCF_000297735	0	0	0	0	0	0	0	0	0	0	0	0	0	0	0	0	0	34.4542	0	0	0	0	0	0	0	0	0	0	0	0	0	0	0	0	0	0	0	0	0	0	0	0	0	0	0	0	0	0	0
k__Bacteria|p__Bacteroidetes|c__Bacteroidia|o__Bacteroidales|f__Bacteroidaceae|g__Bacteroides|s__Bacteroides_ovatus	0	0	0	0.00195	0	0	28.4268	0	0	0.83552	0.12739	0	0	0	0	0	0	0	0.03267	0	0	0	0	0	0	0	59.612	0	0	0	0	0	0	0.01138	0	0	0	0.00476	0	0	0	0	0	3.77065	0	0	0	0	0
k__Bacteria|p__Bacteroidetes|c__Bacteroidia|o__Bacteroidales|f__Bacteroidaceae|g__Bacteroides|s__Bacteroides_ovatus|t__Bacteroides_ovatus_unclassified	0	0	0	0.00195	0	0	28.4268	0	0	0.83552	0.12739	0	0	0	0	0	0	0	0.03267	0	0	0	0	0	0	0	59.612	0	0	0	0	0	0	0.01138	0	0	0	0.00476	0	0	0	0	0	3.77065	0	0	0	0	0
k__Bacteria|p__Bacteroidetes|c__Bacteroidia|o__Bacteroidales|f__Bacteroidaceae|g__Bacteroides|s__Bacteroides_sp_2_1_22	0	0	0	0	0	0	24.687	0	0	0	0	0	0	0	0	0	0	0	0	0	0	0	0	0	0	0	0	0	0	0	0	0	0	0	0	0	0	0	0	0	0	0	0	7.62438	0	0	0	0	0
k__Bacteria|p__Bacteroidetes|c__Bacteroidia|o__Bacteroidales|f__Bacteroidaceae|g__Bacteroides|s__Bacteroides_sp_2_1_22|t__GCF_000162155	0	0	0	0	0	0	24.687	0	0	0	0	0	0	0	0	0	0	0	0	0	0	0	0	0	0	0	0	0	0	0	0	0	0	0	0	0	0	0	0	0	0	0	0	7.62438	0	0	0	0	0
k__Bacteria|p__Bacteroidetes|c__Bacteroidia|o__Bacteroidales|f__Bacteroidaceae|g__Bacteroides|s__Bacteroides_stercoris	0	0	0	0	0	0	0	0	0	0.0102	0.1149	0	0	0	0	0	0	0	0	0	0	0	0	0	0	0	0	0	0	0	0	0	0	0	0	0	0	0	0.01436	0	0	0	0	0	0	0	0	0	0
k__Bacteria|p__Bacteroidetes|c__Bacteroidia|o__Bacteroidales|f__Bacteroidaceae|g__Bacteroides|s__Bacteroides_stercoris|t__Bacteroides_stercoris_unclassified	0	0	0	0	0	0	0	0	0	0.0102	0.1149	0	0	0	0	0	0	0	0	0	0	0	0	0	0	0	0	0	0	0	0	0	0	0	0	0	0	0	0.01436	0	0	0	0	0	0	0	0	0	0
k__Bacteria|p__Bacteroidetes|c__Bacteroidia|o__Bacteroidales|f__Bacteroidaceae|g__Bacteroides|s__Bacteroides_thetaiotaomicron	0	0	0	0.02113	0	0	0.07035	0	0	0.05845	0.00067	0	0	0	0	0.00151	0	0	0	0	0	0	0	0.00537	0	0	4.11129	0	0	0	0	0	0	0.00182	0	0	0	0	0.02301	0	0	0	0	0.35144	0	0	0	0	0
k__Bacteria|p__Bacteroidetes|c__Bacteroidia|o__Bacteroidales|f__Bacteroidaceae|g__Bacteroides|s__Bacteroides_thetaiotaomicron|t__Bacteroides_thetaiotaomicron_unclassified	0	0	0	0.02113	0	0	0.07035	0	0	0.05845	0.00067	0	0	0	0	0.00151	0	0	0	0	0	0	0	0.00537	0	0	4.11129	0	0	0	0	0	0	0.00182	0	0	0	0	0.02301	0	0	0	0	0.35144	0	0	0	0	0
k__Bacteria|p__Bacteroidetes|c__Bacteroidia|o__Bacteroidales|f__Bacteroidaceae|g__Bacteroides|s__Bacteroides_uniformis	0	0	0	0	0	0	0.26348	0	0	0.24361	0	0	0	0	0	0	0	0	0	0	0	0	0	0	1.88864	0	0	0	0	0	0	0	0	0.00763	0	0	0	0	0	0	0	0	0	0.02564	0	0	0	0	0.24032
k__Bacteria|p__Bacteroidetes|c__Bacteroidia|o__Bacteroidales|f__Bacteroidaceae|g__Bacteroides|s__Bacteroides_uniformis|t__Bacteroides_uniformis_unclassified	0	0	0	0	0	0	0.26348	0	0	0.24361	0	0	0	0	0	0	0	0	0	0	0	0	0	0	1.88864	0	0	0	0	0	0	0	0	0.00763	0	0	0	0	0	0	0	0	0	0.02564	0	0	0	0	0.24032
k__Bacteria|p__Bacteroidetes|c__Bacteroidia|o__Bacteroidales|f__Bacteroidaceae|g__Bacteroides|s__Bacteroides_vulgatus	0	0	0	0.02568	0	0	0.44378	0.68117	0	0.00681	0.66275	0	0	0	0	0	24.8329	0	0.00728	0	0.00643	0.00092	0	0	2.10731	0	0	0	0	0	0	0	0	0.00614	0	0	0	0	0	0	0	0	0	0.75136	0	0	0	0	0.16245
k__Bacteria|p__Bacteroidetes|c__Bacteroidia|o__Bacteroidales|f__Bacteroidaceae|g__Bacteroides|s__Bacteroides_vulgatus|t__Bacteroides_vulgatus_unclassified	0	0	0	0.02568	0	0	0.44378	0.68117	0	0.00681	0.66275	0	0	0	0	0	24.8329	0	0.00728	0	0.00643	0.00092	0	0	2.10731	0	0	0	0	0	0	0	0	0.00614	0	0	0	0	0	0	0	0	0	0.75136	0	0	0	0	0.16245
k__Bacteria|p__Bacteroidetes|c__Bacteroidia|o__Bacteroidales|f__Bacteroidaceae|g__Bacteroides|s__Bacteroides_xylanisolvens	0	0	0	0	0	0	0	0	0	0.00259	0	0	0	0	0	0	0	0	0	0	0	0	0	0	0	0	0.02689	0	0	0	0	0	0	0	0	0	0	0	0	0	0	0	0	0.09795	0	0	0	0	0
k__Bacteria|p__Bacteroidetes|c__Bacteroidia|o__Bacteroidales|f__Bacteroidaceae|g__Bacteroides|s__Bacteroides_xylanisolvens|t__Bacteroides_xylanisolvens_unclassified	0	0	0	0	0	0	0	0	0	0.00259	0	0	0	0	0	0	0	0	0	0	0	0	0	0	0	0	0.02689	0	0	0	0	0	0	0	0	0	0	0	0	0	0	0	0	0.09795	0	0	0	0	0
k__Bacteria|p__Bacteroidetes|c__Bacteroidia|o__Bacteroidales|f__Porphyromonadaceae	0	0	0	0	0	0	1.16524	0	0	0.83997	0	0	0	0	0	0	0	0	1.44419	0	0.23246	0	0	0	0.50588	0	0	48.5194	0	0	0	0	0	0	0	0	0	0.00116	1.2242	0	0	0	0	5.13348	0	0	0	0	0.0806
k__Bacteria|p__Bacteroidetes|c__Bacteroidia|o__Bacteroidales|f__Porphyromonadaceae|g__Parabacteroides	0	0	0	0	0	0	1.16524	0	0	0.83997	0	0	0	0	0	0	0	0	1.44419	0	0.23246	0	0	0	0.50588	0	0	48.5194	0	0	0	0	0	0	0	0	0	0.00116	1.2242	0	0	0	0	5.13348	0	0	0	0	0.0806
k__Bacteria|p__Bacteroidetes|c__Bacteroidia|o__Bacteroidales|f__Porphyromonadaceae|g__Parabacteroides|s__Parabacteroides_distasonis	0	0	0	0	0	0	0	0	0	0	0	0	0	0	0	0	0	0	0.37899	0	0	0	0	0	0	0	0	23.8419	0	0	0	0	0	0	0	0	0	0.00116	0.70987	0	0	0	0	0	0	0	0	0	0
k__Bacteria|p__Bacteroidetes|c__Bacteroidia|o__Bacteroidales|f__Porphyromonadaceae|g__Parabacteroides|s__Parabacteroides_distasonis|t__Parabacteroides_distasonis_unclassified	0	0	0	0	0	0	0	0	0	0	0	0	0	0	0	0	0	0	0.37899	0	0	0	0	0	0	0	0	23.8419	0	0	0	0	0	0	0	0	0	0.00116	0.70987	0	0	0	0	0	0	0	0	0	0
k__Bacteria|p__Bacteroidetes|c__Bacteroidia|o__Bacteroidales|f__Porphyromonadaceae|g__Parabacteroides|s__Parabacteroides_johnsonii	0	0	0	0	0	0	0	0	0	0.01823	0	0	0	0	0	0	0	0	0	0	0	0	0	0	0	0	0	0	0	0	0	0	0	0	0	0	0	0	0	0	0	0	0	0	0	0	0	0	0
k__Bacteria|p__Bacteroidetes|c__Bacteroidia|o__Bacteroidales|f__Porphyromonadaceae|g__Parabacteroides|s__Parabacteroides_johnsonii|t__Parabacteroides_johnsonii_unclassified	0	0	0	0	0	0	0	0	0	0.01823	0	0	0	0	0	0	0	0	0	0	0	0	0	0	0	0	0	0	0	0	0	0	0	0	0	0	0	0	0	0	0	0	0	0	0	0	0	0	0
k__Bacteria|p__Bacteroidetes|c__Bacteroidia|o__Bacteroidales|f__Porphyromonadaceae|g__Parabacteroides|s__Parabacteroides_merdae	0	0	0	0	0	0	1.16524	0	0	0.03428	0	0	0	0	0	0	0	0	0	0	0.23246	0	0	0	0	0	0	0	0	0	0	0	0	0	0	0	0	0	0.16048	0	0	0	0	0.19503	0	0	0	0	0.0806
k__Bacteria|p__Bacteroidetes|c__Bacteroidia|o__Bacteroidales|f__Porphyromonadaceae|g__Parabacteroides|s__Parabacteroides_merdae|t__Parabacteroides_merdae_unclassified	0	0	0	0	0	0	1.16524	0	0	0.03428	0	0	0	0	0	0	0	0	0	0	0.23246	0	0	0	0	0	0	0	0	0	0	0	0	0	0	0	0	0	0.16048	0	0	0	0	0.19503	0	0	0	0	0.0806
k__Bacteria|p__Bacteroidetes|c__Bacteroidia|o__Bacteroidales|f__Porphyromonadaceae|g__Parabacteroides|s__Parabacteroides_unclassified	0	0	0	0	0	0	0	0	0	0.78746	0	0	0	0	0	0	0	0	1.0652	0	0	0	0	0	0.50588	0	0	24.6774	0	0	0	0	0	0	0	0	0	0	0.35386	0	0	0	0	4.93845	0	0	0	0	0
k__Bacteria|p__Bacteroidetes|c__Bacteroidia|o__Bacteroidales|f__Prevotellaceae	0	0	0	0	0	0	0	0	0	0	0	0	0	0	0.00662	0	0	0	0	0	0	0	0	0	0	0	0	0.02443	0	0	0	0	0	0	0	0	0	0.01128	0	0	0	0	0	0	0	0	0	0	0
k__Bacteria|p__Bacteroidetes|c__Bacteroidia|o__Bacteroidales|f__Prevotellaceae|g__Prevotella	0	0	0	0	0	0	0	0	0	0	0	0	0	0	0.00662	0	0	0	0	0	0	0	0	0	0	0	0	0.02443	0	0	0	0	0	0	0	0	0	0.01128	0	0	0	0	0	0	0	0	0	0	0
k__Bacteria|p__Bacteroidetes|c__Bacteroidia|o__Bacteroidales|f__Prevotellaceae|g__Prevotella|s__Prevotella_bivia	0	0	0	0	0	0	0	0	0	0	0	0	0	0	0.00662	0	0	0	0	0	0	0	0	0	0	0	0	0	0	0	0	0	0	0	0	0	0	0.01128	0	0	0	0	0	0	0	0	0	0	0
k__Bacteria|p__Bacteroidetes|c__Bacteroidia|o__Bacteroidales|f__Prevotellaceae|g__Prevotella|s__Prevotella_bivia|t__Prevotella_bivia_unclassified	0	0	0	0	0	0	0	0	0	0	0	0	0	0	0.00662	0	0	0	0	0	0	0	0	0	0	0	0	0	0	0	0	0	0	0	0	0	0	0.01128	0	0	0	0	0	0	0	0	0	0	0
k__Bacteria|p__Bacteroidetes|c__Bacteroidia|o__Bacteroidales|f__Prevotellaceae|g__Prevotella|s__Prevotella_timonensis	0	0	0	0	0	0	0	0	0	0	0	0	0	0	0	0	0	0	0	0	0	0	0	0	0	0	0	0.02443	0	0	0	0	0	0	0	0	0	0	0	0	0	0	0	0	0	0	0	0	0
k__Bacteria|p__Bacteroidetes|c__Bacteroidia|o__Bacteroidales|f__Prevotellaceae|g__Prevotella|s__Prevotella_timonensis|t__GCF_000177055	0	0	0	0	0	0	0	0	0	0	0	0	0	0	0	0	0	0	0	0	0	0	0	0	0	0	0	0.02443	0	0	0	0	0	0	0	0	0	0	0	0	0	0	0	0	0	0	0	0	0
k__Bacteria|p__Bacteroidetes|c__Bacteroidia|o__Bacteroidales|f__Rikenellaceae	0	0	0	0	0	0	0	0	0	0.09341	0	0	0	0	0	0	0	0	0.02206	0	0	0	0	0	0	0	0	0	0	0	0	0	0	0	0	0	0	0	0.10313	0	0	0	0	0.02041	0	0	0	0	0.12429
k__Bacteria|p__Bacteroidetes|c__Bacteroidia|o__Bacteroidales|f__Rikenellaceae|g__Alistipes	0	0	0	0	0	0	0	0	0	0.09341	0	0	0	0	0	0	0	0	0.02206	0	0	0	0	0	0	0	0	0	0	0	0	0	0	0	0	0	0	0	0.10313	0	0	0	0	0.02041	0	0	0	0	0.12429
k__Bacteria|p__Bacteroidetes|c__Bacteroidia|o__Bacteroidales|f__Rikenellaceae|g__Alistipes|s__Alistipes_finegoldii	0	0	0	0	0	0	0	0	0	0	0	0	0	0	0	0	0	0	0	0	0	0	0	0	0	0	0	0	0	0	0	0	0	0	0	0	0	0	0.0023	0	0	0	0	0	0	0	0	0	0
k__Bacteria|p__Bacteroidetes|c__Bacteroidia|o__Bacteroidales|f__Rikenellaceae|g__Alistipes|s__Alistipes_finegoldii|t__GCF_000265365	0	0	0	0	0	0	0	0	0	0	0	0	0	0	0	0	0	0	0	0	0	0	0	0	0	0	0	0	0	0	0	0	0	0	0	0	0	0	0.0023	0	0	0	0	0	0	0	0	0	0
k__Bacteria|p__Bacteroidetes|c__Bacteroidia|o__Bacteroidales|f__Rikenellaceae|g__Alistipes|s__Alistipes_onderdonkii	0	0	0	0	0	0	0	0	0	0.09341	0	0	0	0	0	0	0	0	0.02206	0	0	0	0	0	0	0	0	0	0	0	0	0	0	0	0	0	0	0	0.10083	0	0	0	0	0.02041	0	0	0	0	0
k__Bacteria|p__Bacteroidetes|c__Bacteroidia|o__Bacteroidales|f__Rikenellaceae|g__Alistipes|s__Alistipes_onderdonkii|t__GCF_000374505	0	0	0	0	0	0	0	0	0	0.09341	0	0	0	0	0	0	0	0	0.02206	0	0	0	0	0	0	0	0	0	0	0	0	0	0	0	0	0	0	0	0.10083	0	0	0	0	0.02041	0	0	0	0	0
k__Bacteria|p__Bacteroidetes|c__Bacteroidia|o__Bacteroidales|f__Rikenellaceae|g__Alistipes|s__Alistipes_shahii	0	0	0	0	0	0	0	0	0	0	0	0	0	0	0	0	0	0	0	0	0	0	0	0	0	0	0	0	0	0	0	0	0	0	0	0	0	0	0	0	0	0	0	0	0	0	0	0	0.12429
k__Bacteria|p__Bacteroidetes|c__Bacteroidia|o__Bacteroidales|f__Rikenellaceae|g__Alistipes|s__Alistipes_shahii|t__GCF_000210575	0	0	0	0	0	0	0	0	0	0	0	0	0	0	0	0	0	0	0	0	0	0	0	0	0	0	0	0	0	0	0	0	0	0	0	0	0	0	0	0	0	0	0	0	0	0	0	0	0.12429
k__Bacteria|p__Bacteroidetes|c__Bacteroidia|o__Bacteroidales|f__Rikenellaceae|g__Alistipes|s__Alistipes_unclassified	0	0	0	0	0	0	0	0	0	0	0	0	0	0	0	0	0	0	0	0	0	0	0	0	0	0	0	0	0	0	0	0	0	0	0	0	0	0	0	0	0	0	0	0	0	0	0	0	0
k__Bacteria|p__Bacteroidetes|c__Flavobacteriia	0	0	0	0	0	0	0.00532	0	0	0	0	0	0	0	0	0	0	0	0	0	0	0	0	0	0	0	0	0	0.00506	0	0	0	0	0	0	0	0	0	0	0	0	0	0	0	0	0	0	0	0
k__Bacteria|p__Bacteroidetes|c__Flavobacteriia|o__Flavobacteriales	0	0	0	0	0	0	0.00532	0	0	0	0	0	0	0	0	0	0	0	0	0	0	0	0	0	0	0	0	0	0.00506	0	0	0	0	0	0	0	0	0	0	0	0	0	0	0	0	0	0	0	0
k__Bacteria|p__Bacteroidetes|c__Flavobacteriia|o__Flavobacteriales|f__Flavobacteriaceae	0	0	0	0	0	0	0.00532	0	0	0	0	0	0	0	0	0	0	0	0	0	0	0	0	0	0	0	0	0	0.00506	0	0	0	0	0	0	0	0	0	0	0	0	0	0	0	0	0	0	0	0
k__Bacteria|p__Bacteroidetes|c__Flavobacteriia|o__Flavobacteriales|f__Flavobacteriaceae|g__Cellulophaga	0	0	0	0	0	0	0.00532	0	0	0	0	0	0	0	0	0	0	0	0	0	0	0	0	0	0	0	0	0	0.00506	0	0	0	0	0	0	0	0	0	0	0	0	0	0	0	0	0	0	0	0
k__Bacteria|p__Bacteroidetes|c__Flavobacteriia|o__Flavobacteriales|f__Flavobacteriaceae|g__Cellulophaga|s__Cellulophaga_unclassified	0	0	0	0	0	0	0.00532	0	0	0	0	0	0	0	0	0	0	0	0	0	0	0	0	0	0	0	0	0	0.00506	0	0	0	0	0	0	0	0	0	0	0	0	0	0	0	0	0	0	0	0
k__Bacteria|p__Deinococcus_Thermus	0	0	0	0	0	0	0	0	0	0	0	0	0	0	0	0	0	0	0	0	0	0	0	0	0	0	0	0	0.00335	0	0	0	0	0	0	0	0	0	0	0	0	0.00402	0	0	0	0	0	0	0
k__Bacteria|p__Deinococcus_Thermus|c__Deinococci	0	0	0	0	0	0	0	0	0	0	0	0	0	0	0	0	0	0	0	0	0	0	0	0	0	0	0	0	0.00335	0	0	0	0	0	0	0	0	0	0	0	0	0.00402	0	0	0	0	0	0	0
k__Bacteria|p__Deinococcus_Thermus|c__Deinococci|o__Deinococcales	0	0	0	0	0	0	0	0	0	0	0	0	0	0	0	0	0	0	0	0	0	0	0	0	0	0	0	0	0.00335	0	0	0	0	0	0	0	0	0	0	0	0	0.00402	0	0	0	0	0	0	0
k__Bacteria|p__Deinococcus_Thermus|c__Deinococci|o__Deinococcales|f__Deinococcaceae	0	0	0	0	0	0	0	0	0	0	0	0	0	0	0	0	0	0	0	0	0	0	0	0	0	0	0	0	0.00335	0	0	0	0	0	0	0	0	0	0	0	0	0.00402	0	0	0	0	0	0	0
k__Bacteria|p__Deinococcus_Thermus|c__Deinococci|o__Deinococcales|f__Deinococcaceae|g__Deinococcus	0	0	0	0	0	0	0	0	0	0	0	0	0	0	0	0	0	0	0	0	0	0	0	0	0	0	0	0	0.00335	0	0	0	0	0	0	0	0	0	0	0	0	0.00402	0	0	0	0	0	0	0
k__Bacteria|p__Deinococcus_Thermus|c__Deinococci|o__Deinococcales|f__Deinococcaceae|g__Deinococcus|s__Deinococcus_unclassified	0	0	0	0	0	0	0	0	0	0	0	0	0	0	0	0	0	0	0	0	0	0	0	0	0	0	0	0	0.00335	0	0	0	0	0	0	0	0	0	0	0	0	0.00402	0	0	0	0	0	0	0
k__Bacteria|p__Firmicutes	18.3428	4.0745	5.53667	3.54186	2.6439	6.42029	2.42289	2.50005	2.64468	17.3075	1.01496	90.6022	8.7814	8.30798	13.8161	4.45364	9.765	34.6638	0.91213	61.8073	0.89471	3.21471	2.69878	4.55745	30.1202	14.7074	22.2751	7.11059	90.6818	1.17086	14.0015	0.52805	11.2389	12.5832	3.24176	2.13304	80.0776	21.5326	9.81789	78.8899	67.4575	1.10478	2.15875	3.91343	2.04314	1.58088	0	67.7198	3.01056
k__Bacteria|p__Firmicutes|c__Bacilli	16.2383	2.79751	4.6659	3.52806	2.6178	6.42029	1.92268	2.46952	2.64359	1.56308	0.97351	18.7716	8.40861	6.704	13.7591	4.45364	8.34224	8.41964	0.66302	23.9792	0.88482	2.91111	0.93596	4.45068	22.1776	11.4883	13.7951	2.8018	88.8203	1.17086	14.0015	0.39503	11.1446	11.6943	3.23324	2.09654	74.2249	7.35858	5.54866	5.96665	51.7014	1.10478	2.10665	3.05287	2.04314	1.58088	0	19.3435	0.00379
k__Bacteria|p__Firmicutes|c__Bacilli|o__Bacillales	6.73556	0.47596	0.97893	1.1798	1.24497	3.71001	0.4121	1.57917	1.02324	0.92699	0.56042	11.2467	2.82321	0.84759	3.09869	2.03532	5.30102	1.85874	0.14365	20.39	0.63466	1.52995	0.00742	3.08191	3.65889	1.25032	11.8013	0.31244	11.6479	0.76059	2.31615	0.09987	0.04685	7.8611	0.36424	0.24484	20.8179	2.00535	0.29524	0.06008	5.88513	0.5514	0.78296	1.69074	0.54705	0.63516	0	6.81161	0
k__Bacteria|p__Firmicutes|c__Bacilli|o__Bacillales|f__Bacillales_noname	0	0	0	0	0	0.00537	0	0	0.03772	0	0	0.02884	0.01202	0	0.04912	0	0.12242	0	0.00031	0.05767	0	9e-05	0	0	0.13542	0	0.01037	0	0.02037	0.00416	0	0	0.01072	0.00472	0	0	0.1432	0.00678	0	0.01355	0.09299	0	0	0.00112	0	0	0	0.01106	0
k__Bacteria|p__Firmicutes|c__Bacilli|o__Bacillales|f__Bacillales_noname|g__Gemella	0	0	0	0	0	0.00537	0	0	0.03772	0	0	0.02884	0.01202	0	0.04912	0	0.12242	0	0.00031	0.05767	0	9e-05	0	0	0.13542	0	0.01037	0	0.02037	0.00416	0	0	0.01072	0.00472	0	0	0.1432	0.00678	0	0.01355	0.09299	0	0	0.00112	0	0	0	0.01106	0
k__Bacteria|p__Firmicutes|c__Bacilli|o__Bacillales|f__Bacillales_noname|g__Gemella|s__Gemella_haemolysans	0	0	0	0	0	0.00537	0	0	0.02398	0	0	0.02884	0.01202	0	0.04912	0	0.12242	0	0.00031	0.05767	0	0	0	0	0.13542	0	0.01037	0	0.02037	0.00416	0	0	0.00733	0.00472	0	0	0.1432	0.00259	0	0.01355	0.02145	0	0	0.00112	0	0	0	0.00875	0
k__Bacteria|p__Firmicutes|c__Bacilli|o__Bacillales|f__Bacillales_noname|g__Gemella|s__Gemella_haemolysans|t__Gemella_haemolysans_unclassified	0	0	0	0	0	0.00537	0	0	0.02398	0	0	0.02884	0.01202	0	0.04912	0	0.12242	0	0.00031	0.05767	0	0	0	0	0.13542	0	0.01037	0	0.02037	0.00416	0	0	0.00733	0.00472	0	0	0.1432	0.00259	0	0.01355	0.02145	0	0	0.00112	0	0	0	0.00875	0
k__Bacteria|p__Firmicutes|c__Bacilli|o__Bacillales|f__Bacillales_noname|g__Gemella|s__Gemella_sanguinis	0	0	0	0	0	0	0	0	0	0	0	0	0	0	0	0	0	0	0	0	0	0	0	0	0	0	0	0	0	0	0	0	0	0	0	0	0	0	0	0	0.07154	0	0	0	0	0	0	0	0
k__Bacteria|p__Firmicutes|c__Bacilli|o__Bacillales|f__Bacillales_noname|g__Gemella|s__Gemella_sanguinis|t__GCF_000204335	0	0	0	0	0	0	0	0	0	0	0	0	0	0	0	0	0	0	0	0	0	0	0	0	0	0	0	0	0	0	0	0	0	0	0	0	0	0	0	0	0.07154	0	0	0	0	0	0	0	0
k__Bacteria|p__Firmicutes|c__Bacilli|o__Bacillales|f__Bacillales_noname|g__Gemella|s__Gemella_unclassified	0	0	0	0	0	0	0	0	0.01374	0	0	0	0	0	0	0	0	0	0	0	0	9e-05	0	0	0	0	0	0	0	0	0	0	0.00339	0	0	0	0	0.00419	0	0	0	0	0	0	0	0	0	0.0023	0
k__Bacteria|p__Firmicutes|c__Bacilli|o__Bacillales|f__Staphylococcaceae	6.73556	0.47596	0.97893	1.1798	1.24497	3.70464	0.4121	1.57917	0.98552	0.92699	0.56042	11.2179	2.8112	0.84759	3.04957	2.03532	5.17861	1.85874	0.14334	20.3324	0.63466	1.52986	0.00742	3.08191	3.52347	1.25032	11.7909	0.31244	11.6275	0.75643	2.31615	0.09987	0.03613	7.85638	0.36424	0.24484	20.6747	1.99857	0.29524	0.04653	5.79214	0.5514	0.78296	1.68962	0.54705	0.63516	0	6.80056	0
k__Bacteria|p__Firmicutes|c__Bacilli|o__Bacillales|f__Staphylococcaceae|g__Staphylococcus	6.73556	0.47596	0.97893	1.1798	1.24497	3.70464	0.4121	1.57917	0.98552	0.92699	0.56042	11.2179	2.8112	0.84759	3.04957	2.03532	5.17861	1.85874	0.14334	20.3324	0.63466	1.52986	0.00742	3.08191	3.52347	1.25032	11.7909	0.31244	11.6275	0.75643	2.31615	0.09987	0.03613	7.85638	0.36424	0.24484	20.6747	1.99857	0.29524	0.04653	5.79214	0.5514	0.78296	1.68962	0.54705	0.63516	0	6.80056	0
k__Bacteria|p__Firmicutes|c__Bacilli|o__Bacillales|f__Staphylococcaceae|g__Staphylococcus|s__Staphylococcus_aureus	0	0	0	0	0	0.36983	0.01912	0.33305	0	0	0	0	0	0.00318	0	0.0649	0	0	0	0.01491	0	0.31395	0	0	2.09989	0.07221	0	0.19658	0	0	0	0	0	0	0.07533	0	7.42017	0	0.29449	0	0	0.01725	0	0.20196	0	0	0	0	0
k__Bacteria|p__Firmicutes|c__Bacilli|o__Bacillales|f__Staphylococcaceae|g__Staphylococcus|s__Staphylococcus_aureus|t__Staphylococcus_aureus_unclassified	0	0	0	0	0	0.36983	0.01912	0.33305	0	0	0	0	0	0.00318	0	0.0649	0	0	0	0.01491	0	0.31395	0	0	2.09989	0.07221	0	0.19658	0	0	0	0	0	0	0.07533	0	7.42017	0	0.29449	0	0	0.01725	0	0.20196	0	0	0	0	0
k__Bacteria|p__Firmicutes|c__Bacilli|o__Bacillales|f__Staphylococcaceae|g__Staphylococcus|s__Staphylococcus_epidermidis	6.70845	0.19411	0.82401	0.21477	1.23695	3.06606	0.03355	0.02225	0.98552	0.51177	0.55985	10.0534	2.26623	0.84441	0.29874	0.13143	5.17861	0.3169	0.1405	18.8207	0.19525	0.46551	0.00676	3.01147	0.89426	1.17811	11.7909	0.08484	9.13019	0.66211	2.31615	0.09987	0.03613	0.46462	0.0387	0.24484	13.2545	1.99717	0.00074	0.04653	5.79214	0.01193	0.77823	0.12671	0.01296	0.63516	0	6.76518	0
k__Bacteria|p__Firmicutes|c__Bacilli|o__Bacillales|f__Staphylococcaceae|g__Staphylococcus|s__Staphylococcus_epidermidis|t__Staphylococcus_epidermidis_unclassified	6.70845	0.19411	0.82401	0.21477	1.23695	3.06606	0.03355	0.02225	0.98552	0.51177	0.55985	10.0534	2.26623	0.84441	0.29874	0.13143	5.17861	0.3169	0.1405	18.8207	0.19525	0.46551	0.00676	3.01147	0.89426	1.17811	11.7909	0.08484	9.13019	0.66211	2.31615	0.09987	0.03613	0.46462	0.0387	0.24484	13.2545	1.99717	0.00074	0.04653	5.79214	0.01193	0.77823	0.12671	0.01296	0.63516	0	6.76518	0
k__Bacteria|p__Firmicutes|c__Bacilli|o__Bacillales|f__Staphylococcaceae|g__Staphylococcus|s__Staphylococcus_haemolyticus	0	0	0	0	0	0	0	0	0	0	0	0	0	0	0	0	0	0	0	0	0	0	0	0	0.21702	0	0	0	0	0	0	0	0	0	0	0	0	0	0	0	0	0	0	0	0.00044	0	0	0	0
k__Bacteria|p__Firmicutes|c__Bacilli|o__Bacillales|f__Staphylococcaceae|g__Staphylococcus|s__Staphylococcus_haemolyticus|t__Staphylococcus_haemolyticus_unclassified	0	0	0	0	0	0	0	0	0	0	0	0	0	0	0	0	0	0	0	0	0	0	0	0	0.21702	0	0	0	0	0	0	0	0	0	0	0	0	0	0	0	0	0	0	0	0.00044	0	0	0	0
k__Bacteria|p__Firmicutes|c__Bacilli|o__Bacillales|f__Staphylococcaceae|g__Staphylococcus|s__Staphylococcus_hominis	0.02655	0.28185	0.15492	0.96503	0.00616	0.26876	0.35943	1.22387	0	0.41523	0.00057	0	0.54497	0	2.7473	1.839	0	1.54184	0.00284	1.4968	0.4394	0.7504	0.00066	0.07044	0.30291	0	0	0.01197	2.49737	0.09432	0	0	0	7.39176	0.25022	0	0	0	0	0	0	0.52222	0.00473	1.36094	0.53365	0	0	0	0
k__Bacteria|p__Firmicutes|c__Bacilli|o__Bacillales|f__Staphylococcaceae|g__Staphylococcus|s__Staphylococcus_hominis|t__Staphylococcus_hominis_unclassified	0.02655	0.28185	0.15492	0.96503	0.00616	0.26876	0.35943	1.22387	0	0.41523	0.00057	0	0.54497	0	2.7473	1.839	0	1.54184	0.00284	1.4968	0.4394	0.7504	0.00066	0.07044	0.30291	0	0	0.01197	2.49737	0.09432	0	0	0	7.39176	0.25022	0	0	0	0	0	0	0.52222	0.00473	1.36094	0.53365	0	0	0	0
k__Bacteria|p__Firmicutes|c__Bacilli|o__Bacillales|f__Staphylococcaceae|g__Staphylococcus|s__Staphylococcus_lugdunensis	0.00056	0	0	0	0.00187	0	0	0	0	0	0	1.16445	0	0	0.00353	0	0	0	0	0	0	0	0	0	0.00589	0	0	0.01906	0	0	0	0	0	0	0	0	0	0.0014	0	0	0	0	0	0	0	0	0	0.03537	0
k__Bacteria|p__Firmicutes|c__Bacilli|o__Bacillales|f__Staphylococcaceae|g__Staphylococcus|s__Staphylococcus_lugdunensis|t__Staphylococcus_lugdunensis_unclassified	0.00056	0	0	0	0.00187	0	0	0	0	0	0	1.16445	0	0	0.00353	0	0	0	0	0	0	0	0	0	0.00589	0	0	0.01906	0	0	0	0	0	0	0	0	0	0.0014	0	0	0	0	0	0	0	0	0	0.03537	0
k__Bacteria|p__Firmicutes|c__Bacilli|o__Bacillales|f__Staphylococcaceae|g__Staphylococcus|s__Staphylococcus_pasteuri	0	0	0	0	0	0	0	0	0	0	0	0	0	0	0	0	0	0	0	0	0	0	0	0	0.00349	0	0	0	0	0	0	0	0	0	0	0	0	0	0	0	0	0	0	0	0	0	0	0	0
k__Bacteria|p__Firmicutes|c__Bacilli|o__Bacillales|f__Staphylococcaceae|g__Staphylococcus|s__Staphylococcus_pasteuri|t__GCF_000494875	0	0	0	0	0	0	0	0	0	0	0	0	0	0	0	0	0	0	0	0	0	0	0	0	0.00349	0	0	0	0	0	0	0	0	0	0	0	0	0	0	0	0	0	0	0	0	0	0	0	0
k__Bacteria|p__Firmicutes|c__Bacilli|o__Lactobacillales	9.50278	2.32155	3.68697	2.34825	1.37283	2.71027	1.51058	0.89034	1.62035	0.63609	0.41309	7.52484	5.5854	5.85641	10.6604	2.41832	3.04121	6.5609	0.51937	3.58919	0.25016	1.38116	0.92854	1.36878	18.5187	10.238	1.99375	2.48936	77.1724	0.41027	11.6854	0.29515	11.0978	3.83319	2.869	1.8517	53.407	5.35323	5.25342	5.90657	45.8163	0.55338	1.32369	1.36213	1.49609	0.94572	0	12.5319	0.00379
k__Bacteria|p__Firmicutes|c__Bacilli|o__Lactobacillales|f__Aerococcaceae	0	0	0	0	0	0	0	0	0	0	0	0	0	0	0	0	0	0	0	0	0	0	0	0	0	0	0	0.00157	0	0	0	0	0	0	0	0	0	0	0	0	0	0	0	0.00272	0	0	0	0	0
k__Bacteria|p__Firmicutes|c__Bacilli|o__Lactobacillales|f__Aerococcaceae|g__Facklamia	0	0	0	0	0	0	0	0	0	0	0	0	0	0	0	0	0	0	0	0	0	0	0	0	0	0	0	0.00157	0	0	0	0	0	0	0	0	0	0	0	0	0	0	0	0.00272	0	0	0	0	0
k__Bacteria|p__Firmicutes|c__Bacilli|o__Lactobacillales|f__Aerococcaceae|g__Facklamia|s__Facklamia_unclassified	0	0	0	0	0	0	0	0	0	0	0	0	0	0	0	0	0	0	0	0	0	0	0	0	0	0	0	0.00157	0	0	0	0	0	0	0	0	0	0	0	0	0	0	0	0.00272	0	0	0	0	0
k__Bacteria|p__Firmicutes|c__Bacilli|o__Lactobacillales|f__Carnobacteriaceae	0	0	0	0.00253	0	0.01578	0	0	0	0.00022	0	0.15264	0.00024	0.00167	0	0.03031	0.00777	0	0	0	0	0	0.00128	0	0.05749	0	0	0	0	0.00407	0	0	0.02362	0.00878	0	0.00041	0	0	0	0	0	0	0	0	0	0	0	0	0
k__Bacteria|p__Firmicutes|c__Bacilli|o__Lactobacillales|f__Carnobacteriaceae|g__Dolosigranulum	0	0	0	0.00253	0	0.01578	0	0	0	0.00022	0	0.15264	0.00024	0.00167	0	0.02318	0.00777	0	0	0	0	0	0.00128	0	0.05749	0	0	0	0	0.00407	0	0	0.02362	0.00878	0	0.00041	0	0	0	0	0	0	0	0	0	0	0	0	0
k__Bacteria|p__Firmicutes|c__Bacilli|o__Lactobacillales|f__Carnobacteriaceae|g__Dolosigranulum|s__Dolosigranulum_pigrum	0	0	0	0.00253	0	0.01578	0	0	0	0.00022	0	0.15264	0.00024	0.00167	0	0.02318	0.00777	0	0	0	0	0	0.00128	0	0.05749	0	0	0	0	0.00407	0	0	0.02362	0.00878	0	0.00041	0	0	0	0	0	0	0	0	0	0	0	0	0
k__Bacteria|p__Firmicutes|c__Bacilli|o__Lactobacillales|f__Carnobacteriaceae|g__Dolosigranulum|s__Dolosigranulum_pigrum|t__GCF_000245815	0	0	0	0.00253	0	0.01578	0	0	0	0.00022	0	0.15264	0.00024	0.00167	0	0.02318	0.00777	0	0	0	0	0	0.00128	0	0.05749	0	0	0	0	0.00407	0	0	0.02362	0.00878	0	0.00041	0	0	0	0	0	0	0	0	0	0	0	0	0
k__Bacteria|p__Firmicutes|c__Bacilli|o__Lactobacillales|f__Carnobacteriaceae|g__Granulicatella	0	0	0	0	0	0	0	0	0	0	0	0	0	0	0	0.00713	0	0	0	0	0	0	0	0	0	0	0	0	0	0	0	0	0	0	0	0	0	0	0	0	0	0	0	0	0	0	0	0	0
k__Bacteria|p__Firmicutes|c__Bacilli|o__Lactobacillales|f__Carnobacteriaceae|g__Granulicatella|s__Granulicatella_elegans	0	0	0	0	0	0	0	0	0	0	0	0	0	0	0	0.00713	0	0	0	0	0	0	0	0	0	0	0	0	0	0	0	0	0	0	0	0	0	0	0	0	0	0	0	0	0	0	0	0	0
k__Bacteria|p__Firmicutes|c__Bacilli|o__Lactobacillales|f__Carnobacteriaceae|g__Granulicatella|s__Granulicatella_elegans|t__GCF_000162475	0	0	0	0	0	0	0	0	0	0	0	0	0	0	0	0.00713	0	0	0	0	0	0	0	0	0	0	0	0	0	0	0	0	0	0	0	0	0	0	0	0	0	0	0	0	0	0	0	0	0
k__Bacteria|p__Firmicutes|c__Bacilli|o__Lactobacillales|f__Enterococcaceae	6.47111	0.76451	2.40926	0.00115	0.0001	0	0	0.18185	0	0.37012	0	2.73204	0	0.12552	0	0.01705	0	3.43745	0	0	0.00013	0.00445	0.50927	0	0.11759	1.1417	0	0.45599	70.7953	0	10.349	0	0	0	0	0	0.2303	1.6147	2.58603	0.4524	0	0	0	0	0.00431	0	0	6.85343	0
k__Bacteria|p__Firmicutes|c__Bacilli|o__Lactobacillales|f__Enterococcaceae|g__Enterococcus	6.47111	0.76451	2.40926	0.00115	0.0001	0	0	0.18185	0	0.37012	0	2.73204	0	0.12552	0	0.01705	0	3.43745	0	0	0.00013	0.00445	0.50927	0	0.11759	1.1417	0	0.45599	70.7953	0	10.349	0	0	0	0	0	0.2303	1.6147	2.58603	0.4524	0	0	0	0	0.00431	0	0	6.85343	0
k__Bacteria|p__Firmicutes|c__Bacilli|o__Lactobacillales|f__Enterococcaceae|g__Enterococcus|s__Enterococcus_durans	0	0	0.09816	0	0	0	0	0	0	0	0	0	0	0	0	0	0	0	0	0	0	0	0	0	0	0	0	0	0	0	0	0	0	0	0	0	0	0	0	0	0	0	0	0	0	0	0	0	0
k__Bacteria|p__Firmicutes|c__Bacilli|o__Lactobacillales|f__Enterococcaceae|g__Enterococcus|s__Enterococcus_durans|t__Enterococcus_durans_unclassified	0	0	0.09816	0	0	0	0	0	0	0	0	0	0	0	0	0	0	0	0	0	0	0	0	0	0	0	0	0	0	0	0	0	0	0	0	0	0	0	0	0	0	0	0	0	0	0	0	0	0
k__Bacteria|p__Firmicutes|c__Bacilli|o__Lactobacillales|f__Enterococcaceae|g__Enterococcus|s__Enterococcus_faecalis	6.47111	0.71694	2.29715	0.00115	0.0001	0	0	0.18185	0	0.37012	0	2.73204	0	0	0	0.01705	0	3.43745	0	0	0.00013	0.00445	0.50927	0	0.11759	1.1417	0	0	1.66004	0	8.69527	0	0	0	0	0	0.2303	1.6147	2.58603	0	0	0	0	0	0.00431	0	0	6.85343	0
k__Bacteria|p__Firmicutes|c__Bacilli|o__Lactobacillales|f__Enterococcaceae|g__Enterococcus|s__Enterococcus_faecalis|t__Enterococcus_faecalis_unclassified	6.47111	0.71694	2.29715	0.00115	0.0001	0	0	0.18185	0	0.37012	0	2.73204	0	0	0	0.01705	0	3.43745	0	0	0.00013	0.00445	0.50927	0	0.11759	1.1417	0	0	1.66004	0	8.69527	0	0	0	0	0	0.2303	1.6147	2.58603	0	0	0	0	0	0.00431	0	0	6.85343	0
k__Bacteria|p__Firmicutes|c__Bacilli|o__Lactobacillales|f__Enterococcaceae|g__Enterococcus|s__Enterococcus_faecium	0	0.00672	0.01395	0	0	0	0	0	0	0	0	0	0	0.12552	0	0	0	0	0	0	0	0	0	0	0	0	0	0.45599	69.1353	0	1.65374	0	0	0	0	0	0	0	0	0.4524	0	0	0	0	0	0	0	0	0
k__Bacteria|p__Firmicutes|c__Bacilli|o__Lactobacillales|f__Enterococcaceae|g__Enterococcus|s__Enterococcus_faecium|t__Enterococcus_faecium_unclassified	0	0.00672	0.01395	0	0	0	0	0	0	0	0	0	0	0.12552	0	0	0	0	0	0	0	0	0	0	0	0	0	0.45599	69.1353	0	1.65374	0	0	0	0	0	0	0	0	0.4524	0	0	0	0	0	0	0	0	0
k__Bacteria|p__Firmicutes|c__Bacilli|o__Lactobacillales|f__Enterococcaceae|g__Enterococcus|s__Enterococcus_hirae	0	0.04085	0	0	0	0	0	0	0	0	0	0	0	0	0	0	0	0	0	0	0	0	0	0	0	0	0	0	0	0	0	0	0	0	0	0	0	0	0	0	0	0	0	0	0	0	0	0	0
k__Bacteria|p__Firmicutes|c__Bacilli|o__Lactobacillales|f__Enterococcaceae|g__Enterococcus|s__Enterococcus_hirae|t__Enterococcus_hirae_unclassified	0	0.04085	0	0	0	0	0	0	0	0	0	0	0	0	0	0	0	0	0	0	0	0	0	0	0	0	0	0	0	0	0	0	0	0	0	0	0	0	0	0	0	0	0	0	0	0	0	0	0
k__Bacteria|p__Firmicutes|c__Bacilli|o__Lactobacillales|f__Lactobacillaceae	0	0.90111	0	0.07963	1.12515	0	0	0	0	0.05611	0.31064	0	0	0.6473	0.00521	0	0	0	0	0	0	0	0.05575	0	0	0	0	1.90806	0	0	0	0	0	0.17815	0	0	0	0	0	0.42575	0	0	0	0	0.1852	0	0	0	0
k__Bacteria|p__Firmicutes|c__Bacilli|o__Lactobacillales|f__Lactobacillaceae|g__Lactobacillus	0	0.90111	0	0.07963	1.12515	0	0	0	0	0.05611	0.31064	0	0	0.6473	0.00521	0	0	0	0	0	0	0	0.05575	0	0	0	0	1.90806	0	0	0	0	0	0.17815	0	0	0	0	0	0.42575	0	0	0	0	0.1852	0	0	0	0
k__Bacteria|p__Firmicutes|c__Bacilli|o__Lactobacillales|f__Lactobacillaceae|g__Lactobacillus|s__Lactobacillus_casei_paracasei	0	0.20628	0	0	0	0	0	0	0	0	0	0	0	0	0	0	0	0	0	0	0	0	0	0	0	0	0	0.02137	0	0	0	0	0	0	0	0	0	0	0	0	0	0	0	0	0	0	0	0	0
k__Bacteria|p__Firmicutes|c__Bacilli|o__Lactobacillales|f__Lactobacillaceae|g__Lactobacillus|s__Lactobacillus_casei_paracasei|t__Lactobacillus_casei_paracasei_unclassified	0	0.20628	0	0	0	0	0	0	0	0	0	0	0	0	0	0	0	0	0	0	0	0	0	0	0	0	0	0.02137	0	0	0	0	0	0	0	0	0	0	0	0	0	0	0	0	0	0	0	0	0
k__Bacteria|p__Firmicutes|c__Bacilli|o__Lactobacillales|f__Lactobacillaceae|g__Lactobacillus|s__Lactobacillus_crispatus	0	0	0	0	0	0	0	0	0	0	0	0	0	0	0	0	0	0	0	0	0	0	0	0	0	0	0	0	0	0	0	0	0	0	0	0	0	0	0	0	0	0	0	0	0.00125	0	0	0	0
k__Bacteria|p__Firmicutes|c__Bacilli|o__Lactobacillales|f__Lactobacillaceae|g__Lactobacillus|s__Lactobacillus_crispatus|t__Lactobacillus_crispatus_unclassified	0	0	0	0	0	0	0	0	0	0	0	0	0	0	0	0	0	0	0	0	0	0	0	0	0	0	0	0	0	0	0	0	0	0	0	0	0	0	0	0	0	0	0	0	0.00125	0	0	0	0
k__Bacteria|p__Firmicutes|c__Bacilli|o__Lactobacillales|f__Lactobacillaceae|g__Lactobacillus|s__Lactobacillus_fermentum	0	0.69483	0	0	0	0	0	0	0	0	0	0	0	0	0	0	0	0	0	0	0	0	0	0	0	0	0	0	0	0	0	0	0	0	0	0	0	0	0	0.42575	0	0	0	0	0	0	0	0	0
k__Bacteria|p__Firmicutes|c__Bacilli|o__Lactobacillales|f__Lactobacillaceae|g__Lactobacillus|s__Lactobacillus_fermentum|t__Lactobacillus_fermentum_unclassified	0	0.69483	0	0	0	0	0	0	0	0	0	0	0	0	0	0	0	0	0	0	0	0	0	0	0	0	0	0	0	0	0	0	0	0	0	0	0	0	0	0.42575	0	0	0	0	0	0	0	0	0
k__Bacteria|p__Firmicutes|c__Bacilli|o__Lactobacillales|f__Lactobacillaceae|g__Lactobacillus|s__Lactobacillus_gasseri	0	0	0	0.07963	0.2226	0	0	0	0	0	0.31064	0	0	0	0	0	0	0	0	0	0	0	0.05575	0	0	0	0	0	0	0	0	0	0	0	0	0	0	0	0	0	0	0	0	0	0	0	0	0	0
k__Bacteria|p__Firmicutes|c__Bacilli|o__Lactobacillales|f__Lactobacillaceae|g__Lactobacillus|s__Lactobacillus_gasseri|t__Lactobacillus_gasseri_unclassified	0	0	0	0.07963	0.2226	0	0	0	0	0	0.31064	0	0	0	0	0	0	0	0	0	0	0	0.05575	0	0	0	0	0	0	0	0	0	0	0	0	0	0	0	0	0	0	0	0	0	0	0	0	0	0
k__Bacteria|p__Firmicutes|c__Bacilli|o__Lactobacillales|f__Lactobacillaceae|g__Lactobacillus|s__Lactobacillus_iners	0	0	0	0	0	0	0	0	0	0	0	0	0	0	0.00521	0	0	0	0	0	0	0	0	0	0	0	0	0	0	0	0	0	0	0	0	0	0	0	0	0	0	0	0	0	0	0	0	0	0
k__Bacteria|p__Firmicutes|c__Bacilli|o__Lactobacillales|f__Lactobacillaceae|g__Lactobacillus|s__Lactobacillus_iners|t__Lactobacillus_iners_unclassified	0	0	0	0	0	0	0	0	0	0	0	0	0	0	0.00521	0	0	0	0	0	0	0	0	0	0	0	0	0	0	0	0	0	0	0	0	0	0	0	0	0	0	0	0	0	0	0	0	0	0
k__Bacteria|p__Firmicutes|c__Bacilli|o__Lactobacillales|f__Lactobacillaceae|g__Lactobacillus|s__Lactobacillus_jensenii	0	0	0	0	0	0	0	0	0	0	0	0	0	0	0	0	0	0	0	0	0	0	0	0	0	0	0	0	0	0	0	0	0	0.17815	0	0	0	0	0	0	0	0	0	0	0	0	0	0	0
k__Bacteria|p__Firmicutes|c__Bacilli|o__Lactobacillales|f__Lactobacillaceae|g__Lactobacillus|s__Lactobacillus_jensenii|t__Lactobacillus_jensenii_unclassified	0	0	0	0	0	0	0	0	0	0	0	0	0	0	0	0	0	0	0	0	0	0	0	0	0	0	0	0	0	0	0	0	0	0.17815	0	0	0	0	0	0	0	0	0	0	0	0	0	0	0
k__Bacteria|p__Firmicutes|c__Bacilli|o__Lactobacillales|f__Lactobacillaceae|g__Lactobacillus|s__Lactobacillus_mucosae	0	0	0	0	0.00467	0	0	0	0	0	0	0	0	0	0	0	0	0	0	0	0	0	0	0	0	0	0	0	0	0	0	0	0	0	0	0	0	0	0	0	0	0	0	0	0	0	0	0	0
k__Bacteria|p__Firmicutes|c__Bacilli|o__Lactobacillales|f__Lactobacillaceae|g__Lactobacillus|s__Lactobacillus_mucosae|t__GCF_000248095	0	0	0	0	0.00467	0	0	0	0	0	0	0	0	0	0	0	0	0	0	0	0	0	0	0	0	0	0	0	0	0	0	0	0	0	0	0	0	0	0	0	0	0	0	0	0	0	0	0	0
k__Bacteria|p__Firmicutes|c__Bacilli|o__Lactobacillales|f__Lactobacillaceae|g__Lactobacillus|s__Lactobacillus_plantarum	0	0	0	0	0	0	0	0	0	0	0	0	0	0.6473	0	0	0	0	0	0	0	0	0	0	0	0	0	0	0	0	0	0	0	0	0	0	0	0	0	0	0	0	0	0	0	0	0	0	0
k__Bacteria|p__Firmicutes|c__Bacilli|o__Lactobacillales|f__Lactobacillaceae|g__Lactobacillus|s__Lactobacillus_plantarum|t__Lactobacillus_plantarum_unclassified	0	0	0	0	0	0	0	0	0	0	0	0	0	0.6473	0	0	0	0	0	0	0	0	0	0	0	0	0	0	0	0	0	0	0	0	0	0	0	0	0	0	0	0	0	0	0	0	0	0	0
k__Bacteria|p__Firmicutes|c__Bacilli|o__Lactobacillales|f__Lactobacillaceae|g__Lactobacillus|s__Lactobacillus_rhamnosus	0	0	0	0	0.89787	0	0	0	0	0.05611	0	0	0	0	0	0	0	0	0	0	0	0	0	0	0	0	0	1.88669	0	0	0	0	0	0	0	0	0	0	0	0	0	0	0	0	0	0	0	0	0
k__Bacteria|p__Firmicutes|c__Bacilli|o__Lactobacillales|f__Lactobacillaceae|g__Lactobacillus|s__Lactobacillus_rhamnosus|t__Lactobacillus_rhamnosus_unclassified	0	0	0	0	0.89787	0	0	0	0	0.05611	0	0	0	0	0	0	0	0	0	0	0	0	0	0	0	0	0	1.88669	0	0	0	0	0	0	0	0	0	0	0	0	0	0	0	0	0	0	0	0	0
k__Bacteria|p__Firmicutes|c__Bacilli|o__Lactobacillales|f__Lactobacillaceae|g__Lactobacillus|s__Lactobacillus_vaginalis	0	0	0	0	0	0	0	0	0	0	0	0	0	0	0	0	0	0	0	0	0	0	0	0	0	0	0	0	0	0	0	0	0	0	0	0	0	0	0	0	0	0	0	0	0.18395	0	0	0	0
k__Bacteria|p__Firmicutes|c__Bacilli|o__Lactobacillales|f__Lactobacillaceae|g__Lactobacillus|s__Lactobacillus_vaginalis|t__GCF_000159435	0	0	0	0	0	0	0	0	0	0	0	0	0	0	0	0	0	0	0	0	0	0	0	0	0	0	0	0	0	0	0	0	0	0	0	0	0	0	0	0	0	0	0	0	0.18395	0	0	0	0
k__Bacteria|p__Firmicutes|c__Bacilli|o__Lactobacillales|f__Streptococcaceae	3.03167	0.65592	1.27771	2.26494	0.24758	2.69449	1.51058	0.70849	1.62035	0.20963	0.10244	4.64015	5.58516	5.08192	10.6552	2.37095	3.03345	3.12346	0.51937	3.58919	0.25003	1.37672	0.36223	1.36878	18.3436	9.09631	1.99375	0.12374	6.37703	0.4062	1.33637	0.29515	11.0742	3.64626	2.869	1.85129	53.1767	3.73853	2.66739	5.02841	45.8163	0.55338	1.32369	1.35942	1.30658	0.94572	0	5.67846	0.00379
k__Bacteria|p__Firmicutes|c__Bacilli|o__Lactobacillales|f__Streptococcaceae|g__Streptococcus	3.03167	0.65592	1.27771	2.26494	0.24758	2.69449	1.51058	0.70849	1.62035	0.20963	0.10244	4.64015	5.58516	5.08192	10.6552	2.37095	3.03345	3.12346	0.51937	3.58919	0.25003	1.37672	0.36223	1.36878	18.3436	9.09631	1.99375	0.12374	6.37703	0.4062	1.33637	0.29515	11.0742	3.64626	2.869	1.85129	53.1767	3.73853	2.66739	5.02841	45.8163	0.55338	1.32369	1.35942	1.30658	0.94572	0	5.67846	0.00379
k__Bacteria|p__Firmicutes|c__Bacilli|o__Lactobacillales|f__Streptococcaceae|g__Streptococcus|s__Streptococcus_agalactiae	0	0	0	0	0	0	0	0	0	0	0	0	0	0	0	0	0	0	0	0	0	0	0	0	0.48252	0	0	0	0	0	0	0	0	0	0	0	0	0	0	0	0	0	0	0	0	0	0	0	0
k__Bacteria|p__Firmicutes|c__Bacilli|o__Lactobacillales|f__Streptococcaceae|g__Streptococcus|s__Streptococcus_agalactiae|t__Streptococcus_agalactiae_unclassified	0	0	0	0	0	0	0	0	0	0	0	0	0	0	0	0	0	0	0	0	0	0	0	0	0.48252	0	0	0	0	0	0	0	0	0	0	0	0	0	0	0	0	0	0	0	0	0	0	0	0
k__Bacteria|p__Firmicutes|c__Bacilli|o__Lactobacillales|f__Streptococcaceae|g__Streptococcus|s__Streptococcus_anginosus	0	0	0	0	0	0	0	0	0	0	0	0	0	0	0	0	0	0	0	0	0	0	0	0	0	0	0	0	0	0	0	0	0	0	0	0	0	0.09976	0	0	41.9475	0	0	0	0	0	0	0.00764	0
k__Bacteria|p__Firmicutes|c__Bacilli|o__Lactobacillales|f__Streptococcaceae|g__Streptococcus|s__Streptococcus_anginosus|t__Streptococcus_anginosus_unclassified	0	0	0	0	0	0	0	0	0	0	0	0	0	0	0	0	0	0	0	0	0	0	0	0	0	0	0	0	0	0	0	0	0	0	0	0	0	0.09976	0	0	41.9475	0	0	0	0	0	0	0.00764	0
k__Bacteria|p__Firmicutes|c__Bacilli|o__Lactobacillales|f__Streptococcaceae|g__Streptococcus|s__Streptococcus_australis	0	0	0	0	0	0	0	0	0.00265	0	0	0	0	0	0	0	0	0	0	0	0	0	0	0	0	0	0	0	0	0	0	0	0	0	0	0	0	0	0	0	0	0	0	0	0	0	0	0	0
k__Bacteria|p__Firmicutes|c__Bacilli|o__Lactobacillales|f__Streptococcaceae|g__Streptococcus|s__Streptococcus_australis|t__Streptococcus_australis_unclassified	0	0	0	0	0	0	0	0	0.00265	0	0	0	0	0	0	0	0	0	0	0	0	0	0	0	0	0	0	0	0	0	0	0	0	0	0	0	0	0	0	0	0	0	0	0	0	0	0	0	0
k__Bacteria|p__Firmicutes|c__Bacilli|o__Lactobacillales|f__Streptococcaceae|g__Streptococcus|s__Streptococcus_dysgalactiae	0	0	0	0	0	0	0	0	0	0	0	0	0	0	0	0	0	0	0	0	0	0	0	0	0.03108	0	0	0	0	0	0	0	0	0	0	0	0	0	0	0	0	0	0	0	0	0	0	0	0
k__Bacteria|p__Firmicutes|c__Bacilli|o__Lactobacillales|f__Streptococcaceae|g__Streptococcus|s__Streptococcus_dysgalactiae|t__Streptococcus_dysgalactiae_unclassified	0	0	0	0	0	0	0	0	0	0	0	0	0	0	0	0	0	0	0	0	0	0	0	0	0.03108	0	0	0	0	0	0	0	0	0	0	0	0	0	0	0	0	0	0	0	0	0	0	0	0
k__Bacteria|p__Firmicutes|c__Bacilli|o__Lactobacillales|f__Streptococcaceae|g__Streptococcus|s__Streptococcus_gallolyticus	0	0	0	0	0	0	0	0	0	0	0	0	0	0	0	0	0	0	0	0	0	0	0	0	0	0	0	0	0	0	0	0	0	0	0	0	0	0	0	0	0	0	0	0.00293	0	0	0	0	0
k__Bacteria|p__Firmicutes|c__Bacilli|o__Lactobacillales|f__Streptococcaceae|g__Streptococcus|s__Streptococcus_gallolyticus|t__Streptococcus_gallolyticus_unclassified	0	0	0	0	0	0	0	0	0	0	0	0	0	0	0	0	0	0	0	0	0	0	0	0	0	0	0	0	0	0	0	0	0	0	0	0	0	0	0	0	0	0	0	0.00293	0	0	0	0	0
k__Bacteria|p__Firmicutes|c__Bacilli|o__Lactobacillales|f__Streptococcaceae|g__Streptococcus|s__Streptococcus_infantis	0	0	0	0	0	0	0	0	0.0505	0	0	0	0	0	0	0	0.03138	0	0	0.02137	0	0	0	0	0.00594	0	0	0	0	0	0	0	0	0	0	0	0.00689	0.01982	0	0	0	0	0	0.00216	0	0	0	0.05641	0
k__Bacteria|p__Firmicutes|c__Bacilli|o__Lactobacillales|f__Streptococcaceae|g__Streptococcus|s__Streptococcus_infantis|t__Streptococcus_infantis_unclassified	0	0	0	0	0	0	0	0	0.0505	0	0	0	0	0	0	0	0.03138	0	0	0.02137	0	0	0	0	0.00594	0	0	0	0	0	0	0	0	0	0	0	0.00689	0.01982	0	0	0	0	0	0.00216	0	0	0	0.05641	0
k__Bacteria|p__Firmicutes|c__Bacilli|o__Lactobacillales|f__Streptococcaceae|g__Streptococcus|s__Streptococcus_macedonicus	0	0	0	0	0	0	0	0	0	0	0	0	0	0	0	0	0	0	0	0	0	0	0	0	0	0	0	0	0	0	0	0	0	0	0	0	0	0	0	0	0	0	0	0.00209	0	0	0	0	0
k__Bacteria|p__Firmicutes|c__Bacilli|o__Lactobacillales|f__Streptococcaceae|g__Streptococcus|s__Streptococcus_macedonicus|t__GCF_000283635	0	0	0	0	0	0	0	0	0	0	0	0	0	0	0	0	0	0	0	0	0	0	0	0	0	0	0	0	0	0	0	0	0	0	0	0	0	0	0	0	0	0	0	0.00209	0	0	0	0	0
k__Bacteria|p__Firmicutes|c__Bacilli|o__Lactobacillales|f__Streptococcaceae|g__Streptococcus|s__Streptococcus_mitis_oralis_pneumoniae	0.11835	0	0	0.01319	0.0004	0.06326	0.00219	0.00174	0.14346	0.00025	0	0.1521	0.01203	0.01358	0.05494	0.08573	0.19966	0.00926	0.00309	0.2961	0.02864	0.01971	0	0.00595	0.26854	0.02332	0.0766	0	0.00362	0.1009	0.02669	0	0.03619	0.17998	0.0096	0.00907	0.2608	0.26878	0.0077	0.09504	0.42036	0	0	0.01392	0.0027	0.03304	0	0.40033	0
k__Bacteria|p__Firmicutes|c__Bacilli|o__Lactobacillales|f__Streptococcaceae|g__Streptococcus|s__Streptococcus_mitis_oralis_pneumoniae|t__Streptococcus_mitis_oralis_pneumoniae_unclassified	0.11835	0	0	0.01319	0.0004	0.06326	0.00219	0.00174	0.14346	0.00025	0	0.1521	0.01203	0.01358	0.05494	0.08573	0.19966	0.00926	0.00309	0.2961	0.02864	0.01971	0	0.00595	0.26854	0.02332	0.0766	0	0.00362	0.1009	0.02669	0	0.03619	0.17998	0.0096	0.00907	0.2608	0.26878	0.0077	0.09504	0.42036	0	0	0.01392	0.0027	0.03304	0	0.40033	0
k__Bacteria|p__Firmicutes|c__Bacilli|o__Lactobacillales|f__Streptococcaceae|g__Streptococcus|s__Streptococcus_parasanguinis	0.00339	0.1068	0.46923	0	0	0.00495	0.06877	0.00711	0	0.00463	0	4.48805	0.3709	0.93916	0.69228	0	0.10985	0.31831	0.26847	0	0.2019	0.15794	0.01343	0	1.67879	0.09529	0.23767	0.0909	0.22522	0.06666	0.10452	0.29515	2.12707	0.00705	0	0.0291	23.7694	0.11927	0.60315	0.62345	0	0.09679	0	0.58442	0.00564	0.19785	0	0.05357	0
k__Bacteria|p__Firmicutes|c__Bacilli|o__Lactobacillales|f__Streptococcaceae|g__Streptococcus|s__Streptococcus_parasanguinis|t__Streptococcus_parasanguinis_unclassified	0.00339	0.1068	0.46923	0	0	0.00495	0.06877	0.00711	0	0.00463	0	4.48805	0.3709	0.93916	0.69228	0	0.10985	0.31831	0.26847	0	0.2019	0.15794	0.01343	0	1.67879	0.09529	0.23767	0.0909	0.22522	0.06666	0.10452	0.29515	2.12707	0.00705	0	0.0291	23.7694	0.11927	0.60315	0.62345	0	0.09679	0	0.58442	0.00564	0.19785	0	0.05357	0
k__Bacteria|p__Firmicutes|c__Bacilli|o__Lactobacillales|f__Streptococcaceae|g__Streptococcus|s__Streptococcus_pasteurianus	0	0	0	0	0	0	1.07567	0	0	0	0	0	0	0	0	0	0	0	0	0	0	0	0	0	0	7.20659	0	0	0	0	0	0	0	0	0	0	0	0	0	0	0	0	0	0.01969	0	0	0	0	0
k__Bacteria|p__Firmicutes|c__Bacilli|o__Lactobacillales|f__Streptococcaceae|g__Streptococcus|s__Streptococcus_pasteurianus|t__GCF_000270165	0	0	0	0	0	0	1.07567	0	0	0	0	0	0	0	0	0	0	0	0	0	0	0	0	0	0	7.20659	0	0	0	0	0	0	0	0	0	0	0	0	0	0	0	0	0	0.01969	0	0	0	0	0
k__Bacteria|p__Firmicutes|c__Bacilli|o__Lactobacillales|f__Streptococcaceae|g__Streptococcus|s__Streptococcus_salivarius	2.84554	0.32258	0.55905	1.92881	0.24719	2.58328	0.36394	0.69965	1.42374	0.1593	0.10244	0	2.74076	2.69527	8.67727	2.26946	2.67682	0	0.24782	3.22792	0	0.9173	0.3488	1.36283	5.03167	1.6414	1.21015	0.03284	6.1482	0.23745	1.19512	0	0.8987	3.38589	0	1.38647	29.1396	1.34517	2.05342	1.77024	3.44844	0.4566	0.93249	0.7342	1.23852	0.71483	0	1.2153	0.00379
k__Bacteria|p__Firmicutes|c__Bacilli|o__Lactobacillales|f__Streptococcaceae|g__Streptococcus|s__Streptococcus_salivarius|t__Streptococcus_salivarius_unclassified	2.84554	0.32258	0.55905	1.92881	0.24719	2.58328	0.36394	0.69965	1.42374	0.1593	0.10244	0	2.74076	2.69527	8.67727	2.26946	2.67682	0	0.24782	3.22792	0	0.9173	0.3488	1.36283	5.03167	1.6414	1.21015	0.03284	6.1482	0.23745	1.19512	0	0.8987	3.38589	0	1.38647	29.1396	1.34517	2.05342	1.77024	3.44844	0.4566	0.93249	0.7342	1.23852	0.71483	0	1.2153	0.00379
k__Bacteria|p__Firmicutes|c__Bacilli|o__Lactobacillales|f__Streptococcaceae|g__Streptococcus|s__Streptococcus_thermophilus	0	0	0	0	0	0	0	0	0	0	0	0	0.0011	0	0.00035	0	0	0.00705	0	0	0	0	0	0	0	0	0	0	0	0	0	0	0	0	0	0	0	0	0	0	0	0	0	0	0	0	0	0	0
k__Bacteria|p__Firmicutes|c__Bacilli|o__Lactobacillales|f__Streptococcaceae|g__Streptococcus|s__Streptococcus_thermophilus|t__Streptococcus_thermophilus_unclassified	0	0	0	0	0	0	0	0	0	0	0	0	0.0011	0	0.00035	0	0	0.00705	0	0	0	0	0	0	0	0	0	0	0	0	0	0	0	0	0	0	0	0	0	0	0	0	0	0	0	0	0	0	0
k__Bacteria|p__Firmicutes|c__Bacilli|o__Lactobacillales|f__Streptococcaceae|g__Streptococcus|s__Streptococcus_tigurinus	0	0	0	0	0	0	0	0	0	0	0	0	0	0	0	0.01576	0.01574	0	0	0	0.01949	0	0	0	0.00147	0	0	0	0	0.00119	0	0	0	0	0	0	0	0	0	0	0	0	0	0	0	0	0	0	0
k__Bacteria|p__Firmicutes|c__Bacilli|o__Lactobacillales|f__Streptococcaceae|g__Streptococcus|s__Streptococcus_tigurinus|t__Streptococcus_tigurinus_unclassified	0	0	0	0	0	0	0	0	0	0	0	0	0	0	0	0.01576	0.01574	0	0	0	0.01949	0	0	0	0.00147	0	0	0	0	0.00119	0	0	0	0	0	0	0	0	0	0	0	0	0	0	0	0	0	0	0
k__Bacteria|p__Firmicutes|c__Bacilli|o__Lactobacillales|f__Streptococcaceae|g__Streptococcus|s__Streptococcus_vestibularis	0.06439	0.22654	0.24943	0.32294	0	0.04301	0	0	0	0.04545	0	0	2.46038	1.43391	1.23036	0	0	2.78884	0	0.0438	0	0.28176	0	0	10.8436	0.12971	0.46933	0	0	0	0.01003	0	8.01221	0.07334	2.8594	0.42665	0	1.88573	0.00312	2.53967	0	0	0.3912	0	0.05972	0	0	3.9452	0
k__Bacteria|p__Firmicutes|c__Bacilli|o__Lactobacillales|f__Streptococcaceae|g__Streptococcus|s__Streptococcus_vestibularis|t__Streptococcus_vestibularis_unclassified	0.06439	0.22654	0.24943	0.32294	0	0.04301	0	0	0	0.04545	0	0	2.46038	1.43391	1.23036	0	0	2.78884	0	0.0438	0	0.28176	0	0	10.8436	0.12971	0.46933	0	0	0	0.01003	0	8.01221	0.07334	2.8594	0.42665	0	1.88573	0.00312	2.53967	0	0	0.3912	0	0.05972	0	0	3.9452	0
k__Bacteria|p__Firmicutes|c__Clostridia	0.87584	0.79787	0.8319	0.00266	0	0	0.42723	0.00026	0	0.04952	0	0.09474	0	0	0.00285	0	0.38818	25.0449	0.223	36.2478	0.00453	0.12598	0	0.01007	7.72985	0.28295	7.80836	0.30362	1.58926	0	0	0	0	0.7855	0	0	0	13.9709	4.17328	7.5537	3.45453	0	0.04004	0.00338	0	0	0	0.84299	2.24156
k__Bacteria|p__Firmicutes|c__Clostridia|o__Clostridiales	0.87584	0.79787	0.8319	0.00266	0	0	0.42723	0.00026	0	0.04952	0	0.09474	0	0	0.00285	0	0.38818	25.0449	0.223	36.2478	0.00453	0.12598	0	0.01007	7.72985	0.28295	7.80836	0.30362	1.58926	0	0	0	0	0.7855	0	0	0	13.9709	4.17328	7.5537	3.45453	0	0.04004	0.00338	0	0	0	0.84299	2.24156
k__Bacteria|p__Firmicutes|c__Clostridia|o__Clostridiales|f__Clostridiaceae	0.85961	0	0.37541	0	0	0	0	0	0	0	0	0	0	0	0	0	0	25.0449	0	30.4851	0	0	0	0	7.72825	0.28295	3.72002	0	0.01317	0	0	0	0	0.68821	0	0	0	12.464	0	6.257	0.98007	0	0	0	0	0	0	0.8372	0
k__Bacteria|p__Firmicutes|c__Clostridia|o__Clostridiales|f__Clostridiaceae|g__Clostridium	0.85961	0	0.37541	0	0	0	0	0	0	0	0	0	0	0	0	0	0	25.0449	0	30.4851	0	0	0	0	7.72825	0.28295	3.72002	0	0.01317	0	0	0	0	0.68821	0	0	0	12.464	0	6.257	0.98007	0	0	0	0	0	0	0.8372	0
k__Bacteria|p__Firmicutes|c__Clostridia|o__Clostridiales|f__Clostridiaceae|g__Clostridium|s__Clostridium_bolteae	0	0	0	0	0	0	0	0	0	0	0	0	0	0	0	0	0	0	0	0	0	0	0	0	0	0	0	0	0	0	0	0	0	0	0	0	0	0	0	0	0	0	0	0	0	0	0	0.8372	0
k__Bacteria|p__Firmicutes|c__Clostridia|o__Clostridiales|f__Clostridiaceae|g__Clostridium|s__Clostridium_bolteae|t__Clostridium_bolteae_unclassified	0	0	0	0	0	0	0	0	0	0	0	0	0	0	0	0	0	0	0	0	0	0	0	0	0	0	0	0	0	0	0	0	0	0	0	0	0	0	0	0	0	0	0	0	0	0	0	0.8372	0
k__Bacteria|p__Firmicutes|c__Clostridia|o__Clostridiales|f__Clostridiaceae|g__Clostridium|s__Clostridium_celatum	0	0	0	0	0	0	0	0	0	0	0	0	0	0	0	0	0	0	0	0	0	0	0	0	0	0	0	0	0.00023	0	0	0	0	0	0	0	0	0	0	0	0	0	0	0	0	0	0	0	0
k__Bacteria|p__Firmicutes|c__Clostridia|o__Clostridiales|f__Clostridiaceae|g__Clostridium|s__Clostridium_celatum|t__GCF_000320405	0	0	0	0	0	0	0	0	0	0	0	0	0	0	0	0	0	0	0	0	0	0	0	0	0	0	0	0	0.00023	0	0	0	0	0	0	0	0	0	0	0	0	0	0	0	0	0	0	0	0
k__Bacteria|p__Firmicutes|c__Clostridia|o__Clostridiales|f__Clostridiaceae|g__Clostridium|s__Clostridium_citroniae	0	0	0	0	0	0	0	0	0	0	0	0	0	0	0	0	0	0	0	0.00884	0	0	0	0	0	0	0	0	0	0	0	0	0	0	0	0	0	0	0	0	0	0	0	0	0	0	0	0	0
k__Bacteria|p__Firmicutes|c__Clostridia|o__Clostridiales|f__Clostridiaceae|g__Clostridium|s__Clostridium_citroniae|t__GCF_000233455	0	0	0	0	0	0	0	0	0	0	0	0	0	0	0	0	0	0	0	0.00884	0	0	0	0	0	0	0	0	0	0	0	0	0	0	0	0	0	0	0	0	0	0	0	0	0	0	0	0	0
k__Bacteria|p__Firmicutes|c__Clostridia|o__Clostridiales|f__Clostridiaceae|g__Clostridium|s__Clostridium_perfringens	0.85961	0	0	0	0	0	0	0	0	0	0	0	0	0	0	0	0	25.0449	0	30.4762	0	0	0	0	7.72825	0.28295	3.72002	0	0	0	0	0	0	0.68821	0	0	0	0.34226	0	6.257	0.98007	0	0	0	0	0	0	0	0
k__Bacteria|p__Firmicutes|c__Clostridia|o__Clostridiales|f__Clostridiaceae|g__Clostridium|s__Clostridium_perfringens|t__Clostridium_perfringens_unclassified	0.85961	0	0	0	0	0	0	0	0	0	0	0	0	0	0	0	0	25.0449	0	30.4762	0	0	0	0	7.72825	0.28295	3.72002	0	0	0	0	0	0	0.68821	0	0	0	0.34226	0	6.257	0.98007	0	0	0	0	0	0	0	0
k__Bacteria|p__Firmicutes|c__Clostridia|o__Clostridiales|f__Clostridiaceae|g__Clostridium|s__Clostridium_scindens	0	0	0	0	0	0	0	0	0	0	0	0	0	0	0	0	0	0	0	0	0	0	0	0	0	0	0	0	0.01294	0	0	0	0	0	0	0	0	0	0	0	0	0	0	0	0	0	0	0	0
k__Bacteria|p__Firmicutes|c__Clostridia|o__Clostridiales|f__Clostridiaceae|g__Clostridium|s__Clostridium_scindens|t__GCF_000154505	0	0	0	0	0	0	0	0	0	0	0	0	0	0	0	0	0	0	0	0	0	0	0	0	0	0	0	0	0.01294	0	0	0	0	0	0	0	0	0	0	0	0	0	0	0	0	0	0	0	0
k__Bacteria|p__Firmicutes|c__Clostridia|o__Clostridiales|f__Clostridiaceae|g__Clostridium|s__Clostridium_sp_7_2_43FAA	0	0	0.37541	0	0	0	0	0	0	0	0	0	0	0	0	0	0	0	0	0	0	0	0	0	0	0	0	0	0	0	0	0	0	0	0	0	0	0	0	0	0	0	0	0	0	0	0	0	0
k__Bacteria|p__Firmicutes|c__Clostridia|o__Clostridiales|f__Clostridiaceae|g__Clostridium|s__Clostridium_sp_7_2_43FAA|t__GCF_000158375	0	0	0.37541	0	0	0	0	0	0	0	0	0	0	0	0	0	0	0	0	0	0	0	0	0	0	0	0	0	0	0	0	0	0	0	0	0	0	0	0	0	0	0	0	0	0	0	0	0	0
k__Bacteria|p__Firmicutes|c__Clostridia|o__Clostridiales|f__Clostridiaceae|g__Clostridium|s__Clostridium_sp_ATCC_BAA_442	0	0	0	0	0	0	0	0	0	0	0	0	0	0	0	0	0	0	0	0	0	0	0	0	0	0	0	0	0	0	0	0	0	0	0	0	0	12.1218	0	0	0	0	0	0	0	0	0	0	0
k__Bacteria|p__Firmicutes|c__Clostridia|o__Clostridiales|f__Clostridiaceae|g__Clostridium|s__Clostridium_sp_ATCC_BAA_442|t__GCF_000466445	0	0	0	0	0	0	0	0	0	0	0	0	0	0	0	0	0	0	0	0	0	0	0	0	0	0	0	0	0	0	0	0	0	0	0	0	0	12.1218	0	0	0	0	0	0	0	0	0	0	0
k__Bacteria|p__Firmicutes|c__Clostridia|o__Clostridiales|f__Clostridiaceae|g__Clostridium|s__Clostridium_sp_D5	0	0	0	0	0	0	0	0	0	0	0	0	0	0	0	0	0	0	0	0	0	0	0	0	0	0	0	0	0	0	0	0	0	0	0	0	0	0	0	0	0	0	0	0	0	0	0	0	0
k__Bacteria|p__Firmicutes|c__Clostridia|o__Clostridiales|f__Clostridiaceae|g__Clostridium|s__Clostridium_sp_D5|t__GCF_000190355	0	0	0	0	0	0	0	0	0	0	0	0	0	0	0	0	0	0	0	0	0	0	0	0	0	0	0	0	0	0	0	0	0	0	0	0	0	0	0	0	0	0	0	0	0	0	0	0	0
k__Bacteria|p__Firmicutes|c__Clostridia|o__Clostridiales|f__Clostridiales_Family_XI_Incertae_Sedis	0.01623	0.79787	0.12847	0.00061	0	0	0.21355	0.00026	0	0	0	0.07961	0	0	0	0	0	0	0.01225	0	0.00453	0.00467	0	0	0.0016	0	0	0.30362	0.01497	0	0	0	0	0	0	0	0	0.00881	0	0	0.03132	0	0	0.00338	0	0	0	0.00579	0
k__Bacteria|p__Firmicutes|c__Clostridia|o__Clostridiales|f__Clostridiales_Family_XI_Incertae_Sedis|g__Anaerococcus	0	0.79787	0.12847	0	0	0	0	0	0	0	0	0	0	0	0	0	0	0	0	0	0.00064	0.00467	0	0	0	0	0	0.04328	0	0	0	0	0	0	0	0	0	0	0	0	0	0	0	0.00025	0	0	0	0	0
k__Bacteria|p__Firmicutes|c__Clostridia|o__Clostridiales|f__Clostridiales_Family_XI_Incertae_Sedis|g__Anaerococcus|s__Anaerococcus_hydrogenalis	0	0.79787	0	0	0	0	0	0	0	0	0	0	0	0	0	0	0	0	0	0	0	0	0	0	0	0	0	0.00159	0	0	0	0	0	0	0	0	0	0	0	0	0	0	0	0	0	0	0	0	0
k__Bacteria|p__Firmicutes|c__Clostridia|o__Clostridiales|f__Clostridiales_Family_XI_Incertae_Sedis|g__Anaerococcus|s__Anaerococcus_hydrogenalis|t__Anaerococcus_hydrogenalis_unclassified	0	0.79787	0	0	0	0	0	0	0	0	0	0	0	0	0	0	0	0	0	0	0	0	0	0	0	0	0	0.00159	0	0	0	0	0	0	0	0	0	0	0	0	0	0	0	0	0	0	0	0	0
k__Bacteria|p__Firmicutes|c__Clostridia|o__Clostridiales|f__Clostridiales_Family_XI_Incertae_Sedis|g__Anaerococcus|s__Anaerococcus_obesiensis	0	0	0.02736	0	0	0	0	0	0	0	0	0	0	0	0	0	0	0	0	0	0	0.00153	0	0	0	0	0	0	0	0	0	0	0	0	0	0	0	0	0	0	0	0	0	0	0	0	0	0	0
k__Bacteria|p__Firmicutes|c__Clostridia|o__Clostridiales|f__Clostridiales_Family_XI_Incertae_Sedis|g__Anaerococcus|s__Anaerococcus_obesiensis|t__GCF_000311745	0	0	0.02736	0	0	0	0	0	0	0	0	0	0	0	0	0	0	0	0	0	0	0.00153	0	0	0	0	0	0	0	0	0	0	0	0	0	0	0	0	0	0	0	0	0	0	0	0	0	0	0
k__Bacteria|p__Firmicutes|c__Clostridia|o__Clostridiales|f__Clostridiales_Family_XI_Incertae_Sedis|g__Anaerococcus|s__Anaerococcus_prevotii	0	0	0	0	0	0	0	0	0	0	0	0	0	0	0	0	0	0	0	0	0	0	0	0	0	0	0	0.01299	0	0	0	0	0	0	0	0	0	0	0	0	0	0	0	0	0	0	0	0	0
k__Bacteria|p__Firmicutes|c__Clostridia|o__Clostridiales|f__Clostridiales_Family_XI_Incertae_Sedis|g__Anaerococcus|s__Anaerococcus_prevotii|t__Anaerococcus_prevotii_unclassified	0	0	0	0	0	0	0	0	0	0	0	0	0	0	0	0	0	0	0	0	0	0	0	0	0	0	0	0.01299	0	0	0	0	0	0	0	0	0	0	0	0	0	0	0	0	0	0	0	0	0
k__Bacteria|p__Firmicutes|c__Clostridia|o__Clostridiales|f__Clostridiales_Family_XI_Incertae_Sedis|g__Anaerococcus|s__Anaerococcus_vaginalis	0	0	0.10111	0	0	0	0	0	0	0	0	0	0	0	0	0	0	0	0	0	0.00064	0.00314	0	0	0	0	0	0.0287	0	0	0	0	0	0	0	0	0	0	0	0	0	0	0	0.00025	0	0	0	0	0
k__Bacteria|p__Firmicutes|c__Clostridia|o__Clostridiales|f__Clostridiales_Family_XI_Incertae_Sedis|g__Anaerococcus|s__Anaerococcus_vaginalis|t__GCF_000163295	0	0	0.10111	0	0	0	0	0	0	0	0	0	0	0	0	0	0	0	0	0	0.00064	0.00314	0	0	0	0	0	0.0287	0	0	0	0	0	0	0	0	0	0	0	0	0	0	0	0.00025	0	0	0	0	0
k__Bacteria|p__Firmicutes|c__Clostridia|o__Clostridiales|f__Clostridiales_Family_XI_Incertae_Sedis|g__Finegoldia	0.01623	0	0	0.00061	0	0	0.21222	0.00026	0	0	0	0.07961	0	0	0	0	0	0	0.00248	0	0.00389	0	0	0	0.0016	0	0	0.01363	0.01497	0	0	0	0	0	0	0	0	0.00504	0	0	0.03132	0	0	0.00313	0	0	0	0.00579	0
k__Bacteria|p__Firmicutes|c__Clostridia|o__Clostridiales|f__Clostridiales_Family_XI_Incertae_Sedis|g__Finegoldia|s__Finegoldia_magna	0.01623	0	0	0.00061	0	0	0.21222	0.00026	0	0	0	0.07961	0	0	0	0	0	0	0.00248	0	0.00389	0	0	0	0.0016	0	0	0.01363	0.01497	0	0	0	0	0	0	0	0	0.00504	0	0	0.03132	0	0	0.00313	0	0	0	0.00579	0
k__Bacteria|p__Firmicutes|c__Clostridia|o__Clostridiales|f__Clostridiales_Family_XI_Incertae_Sedis|g__Finegoldia|s__Finegoldia_magna|t__Finegoldia_magna_unclassified	0.01623	0	0	0.00061	0	0	0.21222	0.00026	0	0	0	0.07961	0	0	0	0	0	0	0.00248	0	0.00389	0	0	0	0.0016	0	0	0.01363	0.01497	0	0	0	0	0	0	0	0	0.00504	0	0	0.03132	0	0	0.00313	0	0	0	0.00579	0
k__Bacteria|p__Firmicutes|c__Clostridia|o__Clostridiales|f__Clostridiales_Family_XI_Incertae_Sedis|g__Peptoniphilus	0	0	0	0	0	0	0.00132	0	0	0	0	0	0	0	0	0	0	0	0.00977	0	0	0	0	0	0	0	0	0.24671	0	0	0	0	0	0	0	0	0	0.00377	0	0	0	0	0	0	0	0	0	0	0
k__Bacteria|p__Firmicutes|c__Clostridia|o__Clostridiales|f__Clostridiales_Family_XI_Incertae_Sedis|g__Peptoniphilus|s__Peptoniphilus_harei	0	0	0	0	0	0	0	0	0	0	0	0	0	0	0	0	0	0	0	0	0	0	0	0	0	0	0	0.05036	0	0	0	0	0	0	0	0	0	0.00377	0	0	0	0	0	0	0	0	0	0	0
k__Bacteria|p__Firmicutes|c__Clostridia|o__Clostridiales|f__Clostridiales_Family_XI_Incertae_Sedis|g__Peptoniphilus|s__Peptoniphilus_harei|t__GCF_000183565	0	0	0	0	0	0	0	0	0	0	0	0	0	0	0	0	0	0	0	0	0	0	0	0	0	0	0	0.05036	0	0	0	0	0	0	0	0	0	0.00377	0	0	0	0	0	0	0	0	0	0	0
k__Bacteria|p__Firmicutes|c__Clostridia|o__Clostridiales|f__Clostridiales_Family_XI_Incertae_Sedis|g__Peptoniphilus|s__Peptoniphilus_rhinitidis	0	0	0	0	0	0	0.00132	0	0	0	0	0	0	0	0	0	0	0	0.00977	0	0	0	0	0	0	0	0	0	0	0	0	0	0	0	0	0	0	0	0	0	0	0	0	0	0	0	0	0	0
k__Bacteria|p__Firmicutes|c__Clostridia|o__Clostridiales|f__Clostridiales_Family_XI_Incertae_Sedis|g__Peptoniphilus|s__Peptoniphilus_rhinitidis|t__GCF_000246925	0	0	0	0	0	0	0.00132	0	0	0	0	0	0	0	0	0	0	0	0.00977	0	0	0	0	0	0	0	0	0	0	0	0	0	0	0	0	0	0	0	0	0	0	0	0	0	0	0	0	0	0
k__Bacteria|p__Firmicutes|c__Clostridia|o__Clostridiales|f__Clostridiales_Family_XI_Incertae_Sedis|g__Peptoniphilus|s__Peptoniphilus_timonensis	0	0	0	0	0	0	0	0	0	0	0	0	0	0	0	0	0	0	0	0	0	0	0	0	0	0	0	0.19635	0	0	0	0	0	0	0	0	0	0	0	0	0	0	0	0	0	0	0	0	0
k__Bacteria|p__Firmicutes|c__Clostridia|o__Clostridiales|f__Clostridiales_Family_XI_Incertae_Sedis|g__Peptoniphilus|s__Peptoniphilus_timonensis|t__GCF_000312025	0	0	0	0	0	0	0	0	0	0	0	0	0	0	0	0	0	0	0	0	0	0	0	0	0	0	0	0.19635	0	0	0	0	0	0	0	0	0	0	0	0	0	0	0	0	0	0	0	0	0
k__Bacteria|p__Firmicutes|c__Clostridia|o__Clostridiales|f__Clostridiales_noname	0	0	0	0	0	0	0	0	0	0.00377	0	0	0	0	0	0	0.02576	0	0	5.76269	0	0	0	0	0	0	0	0	0	0	0	0	0	0	0	0	0	0	0	0.01195	0	0	0	0	0	0	0	0	0
k__Bacteria|p__Firmicutes|c__Clostridia|o__Clostridiales|f__Clostridiales_noname|g__Clostridiales_noname	0	0	0	0	0	0	0	0	0	0	0	0	0	0	0	0	0	0	0	5.76269	0	0	0	0	0	0	0	0	0	0	0	0	0	0	0	0	0	0	0	0	0	0	0	0	0	0	0	0	0
k__Bacteria|p__Firmicutes|c__Clostridia|o__Clostridiales|f__Clostridiales_noname|g__Clostridiales_noname|s__Clostridiales_bacterium_1_7_47FAA	0	0	0	0	0	0	0	0	0	0	0	0	0	0	0	0	0	0	0	5.76269	0	0	0	0	0	0	0	0	0	0	0	0	0	0	0	0	0	0	0	0	0	0	0	0	0	0	0	0	0
k__Bacteria|p__Firmicutes|c__Clostridia|o__Clostridiales|f__Clostridiales_noname|g__Clostridiales_noname|s__Clostridiales_bacterium_1_7_47FAA|t__GCF_000155435	0	0	0	0	0	0	0	0	0	0	0	0	0	0	0	0	0	0	0	5.76269	0	0	0	0	0	0	0	0	0	0	0	0	0	0	0	0	0	0	0	0	0	0	0	0	0	0	0	0	0
k__Bacteria|p__Firmicutes|c__Clostridia|o__Clostridiales|f__Clostridiales_noname|g__Flavonifractor	0	0	0	0	0	0	0	0	0	0.00377	0	0	0	0	0	0	0.02576	0	0	0	0	0	0	0	0	0	0	0	0	0	0	0	0	0	0	0	0	0	0	0.01195	0	0	0	0	0	0	0	0	0
k__Bacteria|p__Firmicutes|c__Clostridia|o__Clostridiales|f__Clostridiales_noname|g__Flavonifractor|s__Flavonifractor_plautii	0	0	0	0	0	0	0	0	0	0.00377	0	0	0	0	0	0	0.02576	0	0	0	0	0	0	0	0	0	0	0	0	0	0	0	0	0	0	0	0	0	0	0.01195	0	0	0	0	0	0	0	0	0
k__Bacteria|p__Firmicutes|c__Clostridia|o__Clostridiales|f__Clostridiales_noname|g__Flavonifractor|s__Flavonifractor_plautii|t__GCF_000239295	0	0	0	0	0	0	0	0	0	0.00377	0	0	0	0	0	0	0.02576	0	0	0	0	0	0	0	0	0	0	0	0	0	0	0	0	0	0	0	0	0	0	0.01195	0	0	0	0	0	0	0	0	0
k__Bacteria|p__Firmicutes|c__Clostridia|o__Clostridiales|f__Eubacteriaceae	0	0	0.26273	0	0	0	0.02175	0	0	0	0	0	0	0	0	0	0	0	0	0	0	0.00019	0	0.01007	0	0	0	0	0	0	0	0	0	0	0	0	0	0	0	0	0	0	0	0	0	0	0	0	0
k__Bacteria|p__Firmicutes|c__Clostridia|o__Clostridiales|f__Eubacteriaceae|g__Eubacterium	0	0	0.26273	0	0	0	0.02175	0	0	0	0	0	0	0	0	0	0	0	0	0	0	0.00019	0	0.01007	0	0	0	0	0	0	0	0	0	0	0	0	0	0	0	0	0	0	0	0	0	0	0	0	0
k__Bacteria|p__Firmicutes|c__Clostridia|o__Clostridiales|f__Eubacteriaceae|g__Eubacterium|s__Eubacterium_eligens	0	0	0	0	0	0	0.02175	0	0	0	0	0	0	0	0	0	0	0	0	0	0	0	0	0	0	0	0	0	0	0	0	0	0	0	0	0	0	0	0	0	0	0	0	0	0	0	0	0	0
k__Bacteria|p__Firmicutes|c__Clostridia|o__Clostridiales|f__Eubacteriaceae|g__Eubacterium|s__Eubacterium_eligens|t__GCF_000146185	0	0	0	0	0	0	0.02175	0	0	0	0	0	0	0	0	0	0	0	0	0	0	0	0	0	0	0	0	0	0	0	0	0	0	0	0	0	0	0	0	0	0	0	0	0	0	0	0	0	0
k__Bacteria|p__Firmicutes|c__Clostridia|o__Clostridiales|f__Eubacteriaceae|g__Eubacterium|s__Eubacterium_limosum	0	0	0	0	0	0	0	0	0	0	0	0	0	0	0	0	0	0	0	0	0	0.00019	0	0.01007	0	0	0	0	0	0	0	0	0	0	0	0	0	0	0	0	0	0	0	0	0	0	0	0	0
k__Bacteria|p__Firmicutes|c__Clostridia|o__Clostridiales|f__Eubacteriaceae|g__Eubacterium|s__Eubacterium_limosum|t__GCF_000152245	0	0	0	0	0	0	0	0	0	0	0	0	0	0	0	0	0	0	0	0	0	0.00019	0	0.01007	0	0	0	0	0	0	0	0	0	0	0	0	0	0	0	0	0	0	0	0	0	0	0	0	0
k__Bacteria|p__Firmicutes|c__Clostridia|o__Clostridiales|f__Eubacteriaceae|g__Eubacterium|s__Eubacterium_rectale	0	0	0	0	0	0	0	0	0	0	0	0	0	0	0	0	0	0	0	0	0	0	0	0	0	0	0	0	0	0	0	0	0	0	0	0	0	0	0	0	0	0	0	0	0	0	0	0	0
k__Bacteria|p__Firmicutes|c__Clostridia|o__Clostridiales|f__Eubacteriaceae|g__Eubacterium|s__Eubacterium_rectale|t__Eubacterium_rectale_unclassified	0	0	0	0	0	0	0	0	0	0	0	0	0	0	0	0	0	0	0	0	0	0	0	0	0	0	0	0	0	0	0	0	0	0	0	0	0	0	0	0	0	0	0	0	0	0	0	0	0
k__Bacteria|p__Firmicutes|c__Clostridia|o__Clostridiales|f__Eubacteriaceae|g__Eubacterium|s__Eubacterium_sp_3_1_31	0	0	0.26273	0	0	0	0	0	0	0	0	0	0	0	0	0	0	0	0	0	0	0	0	0	0	0	0	0	0	0	0	0	0	0	0	0	0	0	0	0	0	0	0	0	0	0	0	0	0
k__Bacteria|p__Firmicutes|c__Clostridia|o__Clostridiales|f__Eubacteriaceae|g__Eubacterium|s__Eubacterium_sp_3_1_31|t__Eubacterium_sp_3_1_31_unclassified	0	0	0.26273	0	0	0	0	0	0	0	0	0	0	0	0	0	0	0	0	0	0	0	0	0	0	0	0	0	0	0	0	0	0	0	0	0	0	0	0	0	0	0	0	0	0	0	0	0	0
k__Bacteria|p__Firmicutes|c__Clostridia|o__Clostridiales|f__Lachnospiraceae	0	0	0	0.00204	0	0	0.19193	0	0	0.02007	0	0	0	0	0.00285	0	0	0	0.21075	0	0	0.12014	0	0	0	0	0	0	1.1721	0	0	0	0	0.09728	0	0	0	0.4781	3.7746	0	0.03901	0	0.04004	0	0	0	0	0	0
k__Bacteria|p__Firmicutes|c__Clostridia|o__Clostridiales|f__Lachnospiraceae|g__Anaerostipes	0	0	0	0.00204	0	0	0	0	0	0	0	0	0	0	0	0	0	0	0	0	0	0	0	0	0	0	0	0	0	0	0	0	0	0	0	0	0	0	0	0	0	0	0	0	0	0	0	0	0
k__Bacteria|p__Firmicutes|c__Clostridia|o__Clostridiales|f__Lachnospiraceae|g__Anaerostipes|s__Anaerostipes_unclassified	0	0	0	0.00204	0	0	0	0	0	0	0	0	0	0	0	0	0	0	0	0	0	0	0	0	0	0	0	0	0	0	0	0	0	0	0	0	0	0	0	0	0	0	0	0	0	0	0	0	0
k__Bacteria|p__Firmicutes|c__Clostridia|o__Clostridiales|f__Lachnospiraceae|g__Blautia	0	0	0	0	0	0	0.17426	0	0	0.02007	0	0	0	0	0	0	0	0	0.21075	0	0	0.11865	0	0	0	0	0	0	0	0	0	0	0	0.09728	0	0	0	0.18691	3.7746	0	0	0	0.03728	0	0	0	0	0	0
k__Bacteria|p__Firmicutes|c__Clostridia|o__Clostridiales|f__Lachnospiraceae|g__Blautia|s__Blautia_producta	0	0	0	0	0	0	0.17426	0	0	0	0	0	0	0	0	0	0	0	0	0	0	0	0	0	0	0	0	0	0	0	0	0	0	0	0	0	0	0	0	0	0	0	0	0	0	0	0	0	0
k__Bacteria|p__Firmicutes|c__Clostridia|o__Clostridiales|f__Lachnospiraceae|g__Blautia|s__Blautia_producta|t__GCF_000373885	0	0	0	0	0	0	0.17426	0	0	0	0	0	0	0	0	0	0	0	0	0	0	0	0	0	0	0	0	0	0	0	0	0	0	0	0	0	0	0	0	0	0	0	0	0	0	0	0	0	0
k__Bacteria|p__Firmicutes|c__Clostridia|o__Clostridiales|f__Lachnospiraceae|g__Blautia|s__Ruminococcus_gnavus	0	0	0	0	0	0	0	0	0	0	0	0	0	0	0	0	0	0	0.12398	0	0	0.11865	0	0	0	0	0	0	0	0	0	0	0	0.068	0	0	0	0.05559	3.72646	0	0	0	0.03728	0	0	0	0	0	0
k__Bacteria|p__Firmicutes|c__Clostridia|o__Clostridiales|f__Lachnospiraceae|g__Blautia|s__Ruminococcus_gnavus|t__Ruminococcus_gnavus_unclassified	0	0	0	0	0	0	0	0	0	0	0	0	0	0	0	0	0	0	0.12398	0	0	0.11865	0	0	0	0	0	0	0	0	0	0	0	0.068	0	0	0	0.05559	3.72646	0	0	0	0.03728	0	0	0	0	0	0
k__Bacteria|p__Firmicutes|c__Clostridia|o__Clostridiales|f__Lachnospiraceae|g__Blautia|s__Ruminococcus_obeum	0	0	0	0	0	0	0	0	0	0.02007	0	0	0	0	0	0	0	0	0	0	0	0	0	0	0	0	0	0	0	0	0	0	0	0.02928	0	0	0	0	0	0	0	0	0	0	0	0	0	0	0
k__Bacteria|p__Firmicutes|c__Clostridia|o__Clostridiales|f__Lachnospiraceae|g__Blautia|s__Ruminococcus_obeum|t__Ruminococcus_obeum_unclassified	0	0	0	0	0	0	0	0	0	0.02007	0	0	0	0	0	0	0	0	0	0	0	0	0	0	0	0	0	0	0	0	0	0	0	0.02928	0	0	0	0	0	0	0	0	0	0	0	0	0	0	0
k__Bacteria|p__Firmicutes|c__Clostridia|o__Clostridiales|f__Lachnospiraceae|g__Blautia|s__Ruminococcus_torques	0	0	0	0	0	0	0	0	0	0	0	0	0	0	0	0	0	0	0.08677	0	0	0	0	0	0	0	0	0	0	0	0	0	0	0	0	0	0	0.13132	0.04815	0	0	0	0	0	0	0	0	0	0
k__Bacteria|p__Firmicutes|c__Clostridia|o__Clostridiales|f__Lachnospiraceae|g__Blautia|s__Ruminococcus_torques|t__Ruminococcus_torques_unclassified	0	0	0	0	0	0	0	0	0	0	0	0	0	0	0	0	0	0	0.08677	0	0	0	0	0	0	0	0	0	0	0	0	0	0	0	0	0	0	0.13132	0.04815	0	0	0	0	0	0	0	0	0	0
k__Bacteria|p__Firmicutes|c__Clostridia|o__Clostridiales|f__Lachnospiraceae|g__Dorea	0	0	0	0	0	0	0	0	0	0	0	0	0	0	0	0	0	0	0	0	0	0.00148	0	0	0	0	0	0	0.01937	0	0	0	0	0	0	0	0	0	0	0	0	0	0	0	0	0	0	0	0
k__Bacteria|p__Firmicutes|c__Clostridia|o__Clostridiales|f__Lachnospiraceae|g__Dorea|s__Dorea_unclassified	0	0	0	0	0	0	0	0	0	0	0	0	0	0	0	0	0	0	0	0	0	0.00148	0	0	0	0	0	0	0.01937	0	0	0	0	0	0	0	0	0	0	0	0	0	0	0	0	0	0	0	0
k__Bacteria|p__Firmicutes|c__Clostridia|o__Clostridiales|f__Lachnospiraceae|g__Lachnospiraceae_noname	0	0	0	0	0	0	0.01767	0	0	0	0	0	0	0	0.00285	0	0	0	0	0	0	0	0	0	0	0	0	0	1.15273	0	0	0	0	0	0	0	0	0.29119	0	0	0.03901	0	0.00275	0	0	0	0	0	0
k__Bacteria|p__Firmicutes|c__Clostridia|o__Clostridiales|f__Lachnospiraceae|g__Lachnospiraceae_noname|s__Lachnospiraceae_bacterium_2_1_58FAA	0	0	0	0	0	0	0.01767	0	0	0	0	0	0	0	0	0	0	0	0	0	0	0	0	0	0	0	0	0	0	0	0	0	0	0	0	0	0	0.05468	0	0	0	0	0.00275	0	0	0	0	0	0
k__Bacteria|p__Firmicutes|c__Clostridia|o__Clostridiales|f__Lachnospiraceae|g__Lachnospiraceae_noname|s__Lachnospiraceae_bacterium_2_1_58FAA|t__GCF_000218465	0	0	0	0	0	0	0.01767	0	0	0	0	0	0	0	0	0	0	0	0	0	0	0	0	0	0	0	0	0	0	0	0	0	0	0	0	0	0	0.05468	0	0	0	0	0.00275	0	0	0	0	0	0
k__Bacteria|p__Firmicutes|c__Clostridia|o__Clostridiales|f__Lachnospiraceae|g__Lachnospiraceae_noname|s__Lachnospiraceae_bacterium_5_1_57FAA	0	0	0	0	0	0	0	0	0	0	0	0	0	0	0	0	0	0	0	0	0	0	0	0	0	0	0	0	0.49197	0	0	0	0	0	0	0	0	0	0	0	0	0	0	0	0	0	0	0	0
k__Bacteria|p__Firmicutes|c__Clostridia|o__Clostridiales|f__Lachnospiraceae|g__Lachnospiraceae_noname|s__Lachnospiraceae_bacterium_5_1_57FAA|t__GCF_000218425	0	0	0	0	0	0	0	0	0	0	0	0	0	0	0	0	0	0	0	0	0	0	0	0	0	0	0	0	0.49197	0	0	0	0	0	0	0	0	0	0	0	0	0	0	0	0	0	0	0	0
k__Bacteria|p__Firmicutes|c__Clostridia|o__Clostridiales|f__Lachnospiraceae|g__Lachnospiraceae_noname|s__Lachnospiraceae_bacterium_7_1_58FAA	0	0	0	0	0	0	0	0	0	0	0	0	0	0	0	0	0	0	0	0	0	0	0	0	0	0	0	0	0.66075	0	0	0	0	0	0	0	0	0.23651	0	0	0	0	0	0	0	0	0	0	0
k__Bacteria|p__Firmicutes|c__Clostridia|o__Clostridiales|f__Lachnospiraceae|g__Lachnospiraceae_noname|s__Lachnospiraceae_bacterium_7_1_58FAA|t__GCF_000242155	0	0	0	0	0	0	0	0	0	0	0	0	0	0	0	0	0	0	0	0	0	0	0	0	0	0	0	0	0.66075	0	0	0	0	0	0	0	0	0.23651	0	0	0	0	0	0	0	0	0	0	0
k__Bacteria|p__Firmicutes|c__Clostridia|o__Clostridiales|f__Lachnospiraceae|g__Lachnospiraceae_noname|s__Lachnospiraceae_bacterium_ICM7	0	0	0	0	0	0	0	0	0	0	0	0	0	0	0.00285	0	0	0	0	0	0	0	0	0	0	0	0	0	0	0	0	0	0	0	0	0	0	0	0	0	0.03901	0	0	0	0	0	0	0	0
k__Bacteria|p__Firmicutes|c__Clostridia|o__Clostridiales|f__Lachnospiraceae|g__Lachnospiraceae_noname|s__Lachnospiraceae_bacterium_ICM7|t__GCF_000287675	0	0	0	0	0	0	0	0	0	0	0	0	0	0	0.00285	0	0	0	0	0	0	0	0	0	0	0	0	0	0	0	0	0	0	0	0	0	0	0	0	0	0.03901	0	0	0	0	0	0	0	0
k__Bacteria|p__Firmicutes|c__Clostridia|o__Clostridiales|f__Lachnospiraceae|g__Roseburia	0	0	0	0	0	0	0	0	0	0	0	0	0	0	0	0	0	0	0	0	0	0	0	0	0	0	0	0	0	0	0	0	0	0	0	0	0	0	0	0	0	0	0	0	0	0	0	0	0
k__Bacteria|p__Firmicutes|c__Clostridia|o__Clostridiales|f__Lachnospiraceae|g__Roseburia|s__Roseburia_unclassified	0	0	0	0	0	0	0	0	0	0	0	0	0	0	0	0	0	0	0	0	0	0	0	0	0	0	0	0	0	0	0	0	0	0	0	0	0	0	0	0	0	0	0	0	0	0	0	0	0
k__Bacteria|p__Firmicutes|c__Clostridia|o__Clostridiales|f__Peptostreptococcaceae	0	0	0.06529	0	0	0	0	0	0	0.02568	0	0.01512	0	0	0	0	0.36242	0	0	0	0	0	0	0	0	0	4.08834	0	0.00885	0	0	0	0	0	0	0	0	0.00324	0	1.28475	2.40413	0	0	0	0	0	0	0	0
k__Bacteria|p__Firmicutes|c__Clostridia|o__Clostridiales|f__Peptostreptococcaceae|g__Peptostreptococcaceae_noname	0	0	0.06529	0	0	0	0	0	0	0	0	0.01512	0	0	0	0	0.36242	0	0	0	0	0	0	0	0	0	4.08834	0	0.00885	0	0	0	0	0	0	0	0	0.00324	0	1.28475	2.40413	0	0	0	0	0	0	0	0
k__Bacteria|p__Firmicutes|c__Clostridia|o__Clostridiales|f__Peptostreptococcaceae|g__Peptostreptococcaceae_noname|s__Clostridium_bartlettii	0	0	0.01241	0	0	0	0	0	0	0	0	0	0	0	0	0	0	0	0	0	0	0	0	0	0	0	0	0	0	0	0	0	0	0	0	0	0	0	0	0	0	0	0	0	0	0	0	0	0
k__Bacteria|p__Firmicutes|c__Clostridia|o__Clostridiales|f__Peptostreptococcaceae|g__Peptostreptococcaceae_noname|s__Clostridium_bartlettii|t__GCF_000154445	0	0	0.01241	0	0	0	0	0	0	0	0	0	0	0	0	0	0	0	0	0	0	0	0	0	0	0	0	0	0	0	0	0	0	0	0	0	0	0	0	0	0	0	0	0	0	0	0	0	0
k__Bacteria|p__Firmicutes|c__Clostridia|o__Clostridiales|f__Peptostreptococcaceae|g__Peptostreptococcaceae_noname|s__Clostridium_bifermentans	0	0	0.05288	0	0	0	0	0	0	0	0	0	0	0	0	0	0	0	0	0	0	0	0	0	0	0	0	0	0	0	0	0	0	0	0	0	0	0	0	0	0	0	0	0	0	0	0	0	0
k__Bacteria|p__Firmicutes|c__Clostridia|o__Clostridiales|f__Peptostreptococcaceae|g__Peptostreptococcaceae_noname|s__Clostridium_bifermentans|t__Clostridium_bifermentans_unclassified	0	0	0.05288	0	0	0	0	0	0	0	0	0	0	0	0	0	0	0	0	0	0	0	0	0	0	0	0	0	0	0	0	0	0	0	0	0	0	0	0	0	0	0	0	0	0	0	0	0	0
k__Bacteria|p__Firmicutes|c__Clostridia|o__Clostridiales|f__Peptostreptococcaceae|g__Peptostreptococcaceae_noname|s__Clostridium_difficile	0	0	0	0	0	0	0	0	0	0	0	0	0	0	0	0	0.36242	0	0	0	0	0	0	0	0	0	4.08834	0	0	0	0	0	0	0	0	0	0	0.00324	0	1.28475	2.40413	0	0	0	0	0	0	0	0
k__Bacteria|p__Firmicutes|c__Clostridia|o__Clostridiales|f__Peptostreptococcaceae|g__Peptostreptococcaceae_noname|s__Clostridium_difficile|t__Clostridium_difficile_unclassified	0	0	0	0	0	0	0	0	0	0	0	0	0	0	0	0	0.36242	0	0	0	0	0	0	0	0	0	4.08834	0	0	0	0	0	0	0	0	0	0	0.00324	0	1.28475	2.40413	0	0	0	0	0	0	0	0
k__Bacteria|p__Firmicutes|c__Clostridia|o__Clostridiales|f__Peptostreptococcaceae|g__Peptostreptococcaceae_noname|s__Peptostreptococcaceae_noname_unclassified	0	0	0	0	0	0	0	0	0	0	0	0.01512	0	0	0	0	0	0	0	0	0	0	0	0	0	0	0	0	0.00885	0	0	0	0	0	0	0	0	0	0	0	0	0	0	0	0	0	0	0	0
k__Bacteria|p__Firmicutes|c__Clostridia|o__Clostridiales|f__Peptostreptococcaceae|g__Peptostreptococcus	0	0	0	0	0	0	0	0	0	0.02568	0	0	0	0	0	0	0	0	0	0	0	0	0	0	0	0	0	0	0	0	0	0	0	0	0	0	0	0	0	0	0	0	0	0	0	0	0	0	0
k__Bacteria|p__Firmicutes|c__Clostridia|o__Clostridiales|f__Peptostreptococcaceae|g__Peptostreptococcus|s__Peptostreptococcus_anaerobius	0	0	0	0	0	0	0	0	0	0.02568	0	0	0	0	0	0	0	0	0	0	0	0	0	0	0	0	0	0	0	0	0	0	0	0	0	0	0	0	0	0	0	0	0	0	0	0	0	0	0
k__Bacteria|p__Firmicutes|c__Clostridia|o__Clostridiales|f__Peptostreptococcaceae|g__Peptostreptococcus|s__Peptostreptococcus_anaerobius|t__Peptostreptococcus_anaerobius_unclassified	0	0	0	0	0	0	0	0	0	0.02568	0	0	0	0	0	0	0	0	0	0	0	0	0	0	0	0	0	0	0	0	0	0	0	0	0	0	0	0	0	0	0	0	0	0	0	0	0	0	0
k__Bacteria|p__Firmicutes|c__Clostridia|o__Clostridiales|f__Ruminococcaceae	0	0	0	0	0	0	0	0	0	0	0	0	0	0	0	0	0	0	0	0	0	0.00099	0	0	0	0	0	0	0.38018	0	0	0	0	0	0	0	0	1.01673	0.39868	0	0	0	0	0	0	0	0	0	2.24156
k__Bacteria|p__Firmicutes|c__Clostridia|o__Clostridiales|f__Ruminococcaceae|g__Anaerotruncus	0	0	0	0	0	0	0	0	0	0	0	0	0	0	0	0	0	0	0	0	0	0	0	0	0	0	0	0	0	0	0	0	0	0	0	0	0	0	0	0	0	0	0	0	0	0	0	0	2.24156
k__Bacteria|p__Firmicutes|c__Clostridia|o__Clostridiales|f__Ruminococcaceae|g__Anaerotruncus|s__Anaerotruncus_colihominis	0	0	0	0	0	0	0	0	0	0	0	0	0	0	0	0	0	0	0	0	0	0	0	0	0	0	0	0	0	0	0	0	0	0	0	0	0	0	0	0	0	0	0	0	0	0	0	0	2.24156
k__Bacteria|p__Firmicutes|c__Clostridia|o__Clostridiales|f__Ruminococcaceae|g__Anaerotruncus|s__Anaerotruncus_colihominis|t__GCF_000154565	0	0	0	0	0	0	0	0	0	0	0	0	0	0	0	0	0	0	0	0	0	0	0	0	0	0	0	0	0	0	0	0	0	0	0	0	0	0	0	0	0	0	0	0	0	0	0	0	2.24156
k__Bacteria|p__Firmicutes|c__Clostridia|o__Clostridiales|f__Ruminococcaceae|g__Subdoligranulum	0	0	0	0	0	0	0	0	0	0	0	0	0	0	0	0	0	0	0	0	0	0.00099	0	0	0	0	0	0	0.38018	0	0	0	0	0	0	0	0	1.01673	0.39868	0	0	0	0	0	0	0	0	0	0
k__Bacteria|p__Firmicutes|c__Clostridia|o__Clostridiales|f__Ruminococcaceae|g__Subdoligranulum|s__Subdoligranulum_unclassified	0	0	0	0	0	0	0	0	0	0	0	0	0	0	0	0	0	0	0	0	0	0.00099	0	0	0	0	0	0	0.38018	0	0	0	0	0	0	0	0	1.01673	0.39868	0	0	0	0	0	0	0	0	0	0
k__Bacteria|p__Firmicutes|c__Erysipelotrichia	0	0	0	0	0	0	0.0706	0	0	0.08486	0	71.7321	0	0	0	0	0	0	0.02081	0	0	0	0	0	0	0	0	0	0	0	0	0	0	0	0	0	0	0	0	64.7981	0	0	0	0	0	0	0	47.5333	0.00471
k__Bacteria|p__Firmicutes|c__Erysipelotrichia|o__Erysipelotrichales	0	0	0	0	0	0	0.0706	0	0	0.08486	0	71.7321	0	0	0	0	0	0	0.02081	0	0	0	0	0	0	0	0	0	0	0	0	0	0	0	0	0	0	0	0	64.7981	0	0	0	0	0	0	0	47.5333	0.00471
k__Bacteria|p__Firmicutes|c__Erysipelotrichia|o__Erysipelotrichales|f__Erysipelotrichaceae	0	0	0	0	0	0	0.0706	0	0	0.08486	0	71.7321	0	0	0	0	0	0	0.02081	0	0	0	0	0	0	0	0	0	0	0	0	0	0	0	0	0	0	0	0	64.7981	0	0	0	0	0	0	0	47.5333	0.00471
k__Bacteria|p__Firmicutes|c__Erysipelotrichia|o__Erysipelotrichales|f__Erysipelotrichaceae|g__Coprobacillus	0	0	0	0	0	0	0	0	0	0	0	0.02262	0	0	0	0	0	0	0	0	0	0	0	0	0	0	0	0	0	0	0	0	0	0	0	0	0	0	0	48.4111	0	0	0	0	0	0	0	40.2511	0
k__Bacteria|p__Firmicutes|c__Erysipelotrichia|o__Erysipelotrichales|f__Erysipelotrichaceae|g__Coprobacillus|s__Coprobacillus_unclassified	0	0	0	0	0	0	0	0	0	0	0	0.02262	0	0	0	0	0	0	0	0	0	0	0	0	0	0	0	0	0	0	0	0	0	0	0	0	0	0	0	48.4111	0	0	0	0	0	0	0	40.2511	0
k__Bacteria|p__Firmicutes|c__Erysipelotrichia|o__Erysipelotrichales|f__Erysipelotrichaceae|g__Erysipelotrichaceae_noname	0	0	0	0	0	0	0.0706	0	0	0.08486	0	71.7095	0	0	0	0	0	0	0.02081	0	0	0	0	0	0	0	0	0	0	0	0	0	0	0	0	0	0	0	0	16.387	0	0	0	0	0	0	0	7.28222	0.00471
k__Bacteria|p__Firmicutes|c__Erysipelotrichia|o__Erysipelotrichales|f__Erysipelotrichaceae|g__Erysipelotrichaceae_noname|s__Clostridium_ramosum	0	0	0	0	0	0	0	0	0	0	0	71.7095	0	0	0	0	0	0	0	0	0	0	0	0	0	0	0	0	0	0	0	0	0	0	0	0	0	0	0	16.387	0	0	0	0	0	0	0	7.28222	0
k__Bacteria|p__Firmicutes|c__Erysipelotrichia|o__Erysipelotrichales|f__Erysipelotrichaceae|g__Erysipelotrichaceae_noname|s__Clostridium_ramosum|t__GCF_000154485	0	0	0	0	0	0	0	0	0	0	0	71.7095	0	0	0	0	0	0	0	0	0	0	0	0	0	0	0	0	0	0	0	0	0	0	0	0	0	0	0	16.387	0	0	0	0	0	0	0	7.28222	0
k__Bacteria|p__Firmicutes|c__Erysipelotrichia|o__Erysipelotrichales|f__Erysipelotrichaceae|g__Erysipelotrichaceae_noname|s__Erysipelotrichaceae_bacterium_21_3	0	0	0	0	0	0	0	0	0	0	0	0	0	0	0	0	0	0	0.00091	0	0	0	0	0	0	0	0	0	0	0	0	0	0	0	0	0	0	0	0	0	0	0	0	0	0	0	0	0	0.00471
k__Bacteria|p__Firmicutes|c__Erysipelotrichia|o__Erysipelotrichales|f__Erysipelotrichaceae|g__Erysipelotrichaceae_noname|s__Erysipelotrichaceae_bacterium_21_3|t__GCF_000242195	0	0	0	0	0	0	0	0	0	0	0	0	0	0	0	0	0	0	0.00091	0	0	0	0	0	0	0	0	0	0	0	0	0	0	0	0	0	0	0	0	0	0	0	0	0	0	0	0	0	0.00471
k__Bacteria|p__Firmicutes|c__Erysipelotrichia|o__Erysipelotrichales|f__Erysipelotrichaceae|g__Erysipelotrichaceae_noname|s__Erysipelotrichaceae_bacterium_2_2_44A	0	0	0	0	0	0	0	0	0	0	0	0	0	0	0	0	0	0	0.01646	0	0	0	0	0	0	0	0	0	0	0	0	0	0	0	0	0	0	0	0	0	0	0	0	0	0	0	0	0	0
k__Bacteria|p__Firmicutes|c__Erysipelotrichia|o__Erysipelotrichales|f__Erysipelotrichaceae|g__Erysipelotrichaceae_noname|s__Erysipelotrichaceae_bacterium_2_2_44A|t__GCF_000225685	0	0	0	0	0	0	0	0	0	0	0	0	0	0	0	0	0	0	0.01646	0	0	0	0	0	0	0	0	0	0	0	0	0	0	0	0	0	0	0	0	0	0	0	0	0	0	0	0	0	0
k__Bacteria|p__Firmicutes|c__Erysipelotrichia|o__Erysipelotrichales|f__Erysipelotrichaceae|g__Erysipelotrichaceae_noname|s__Erysipelotrichaceae_bacterium_3_1_53	0	0	0	0	0	0	0	0	0	0	0	0	0	0	0	0	0	0	0	0	0	0	0	0	0	0	0	0	0	0	0	0	0	0	0	0	0	0	0	0	0	0	0	0	0	0	0	0	0
k__Bacteria|p__Firmicutes|c__Erysipelotrichia|o__Erysipelotrichales|f__Erysipelotrichaceae|g__Erysipelotrichaceae_noname|s__Erysipelotrichaceae_bacterium_3_1_53|t__GCF_000165065	0	0	0	0	0	0	0	0	0	0	0	0	0	0	0	0	0	0	0	0	0	0	0	0	0	0	0	0	0	0	0	0	0	0	0	0	0	0	0	0	0	0	0	0	0	0	0	0	0
k__Bacteria|p__Firmicutes|c__Erysipelotrichia|o__Erysipelotrichales|f__Erysipelotrichaceae|g__Erysipelotrichaceae_noname|s__Erysipelotrichaceae_bacterium_6_1_45	0	0	0	0	0	0	0	0	0	0.08486	0	0	0	0	0	0	0	0	0.00345	0	0	0	0	0	0	0	0	0	0	0	0	0	0	0	0	0	0	0	0	0	0	0	0	0	0	0	0	0	0
k__Bacteria|p__Firmicutes|c__Erysipelotrichia|o__Erysipelotrichales|f__Erysipelotrichaceae|g__Erysipelotrichaceae_noname|s__Erysipelotrichaceae_bacterium_6_1_45|t__GCF_000242175	0	0	0	0	0	0	0	0	0	0.08486	0	0	0	0	0	0	0	0	0.00345	0	0	0	0	0	0	0	0	0	0	0	0	0	0	0	0	0	0	0	0	0	0	0	0	0	0	0	0	0	0
k__Bacteria|p__Firmicutes|c__Erysipelotrichia|o__Erysipelotrichales|f__Erysipelotrichaceae|g__Erysipelotrichaceae_noname|s__Eubacterium_biforme	0	0	0	0	0	0	0.0706	0	0	0	0	0	0	0	0	0	0	0	0	0	0	0	0	0	0	0	0	0	0	0	0	0	0	0	0	0	0	0	0	0	0	0	0	0	0	0	0	0	0
k__Bacteria|p__Firmicutes|c__Erysipelotrichia|o__Erysipelotrichales|f__Erysipelotrichaceae|g__Erysipelotrichaceae_noname|s__Eubacterium_biforme|t__GCF_000156655	0	0	0	0	0	0	0.0706	0	0	0	0	0	0	0	0	0	0	0	0	0	0	0	0	0	0	0	0	0	0	0	0	0	0	0	0	0	0	0	0	0	0	0	0	0	0	0	0	0	0
k__Bacteria|p__Firmicutes|c__Negativicutes	1.22864	0.47912	0.03887	0.01115	0.0261	0	0.00237	0.03027	0.0011	15.61	0.04145	0.00386	0.37279	1.60398	0.05412	0	1.03458	1.1993	0.0053	1.58036	0.00537	0.17761	1.76282	0.09669	0.21269	2.93614	0.67163	4.00518	0.2722	0	0	0.13302	0.09425	0.10339	0.00852	0.03649	5.85272	0.20309	0.09595	0.57147	12.3015	0	0.01206	0.85717	0	0	0	0	0.7605
k__Bacteria|p__Firmicutes|c__Negativicutes|o__Selenomonadales	1.22864	0.47912	0.03887	0.01115	0.0261	0	0.00237	0.03027	0.0011	15.61	0.04145	0.00386	0.37279	1.60398	0.05412	0	1.03458	1.1993	0.0053	1.58036	0.00537	0.17761	1.76282	0.09669	0.21269	2.93614	0.67163	4.00518	0.2722	0	0	0.13302	0.09425	0.10339	0.00852	0.03649	5.85272	0.20309	0.09595	0.57147	12.3015	0	0.01206	0.85717	0	0	0	0	0.7605
k__Bacteria|p__Firmicutes|c__Negativicutes|o__Selenomonadales|f__Acidaminococcaceae	0	0	0	0	0	0	0	0	0	0.03273	0	0	0	0	0	0	0	0	0	0	0	0	0.00429	0	0	0	0	0	0	0	0	0	0	0	0	0	0	0	0	0	0	0	0	0	0	0	0	0	0.01015
k__Bacteria|p__Firmicutes|c__Negativicutes|o__Selenomonadales|f__Acidaminococcaceae|g__Acidaminococcus	0	0	0	0	0	0	0	0	0	0.03273	0	0	0	0	0	0	0	0	0	0	0	0	0.00429	0	0	0	0	0	0	0	0	0	0	0	0	0	0	0	0	0	0	0	0	0	0	0	0	0	0.01015
k__Bacteria|p__Firmicutes|c__Negativicutes|o__Selenomonadales|f__Acidaminococcaceae|g__Acidaminococcus|s__Acidaminococcus_intestini	0	0	0	0	0	0	0	0	0	0.03273	0	0	0	0	0	0	0	0	0	0	0	0	0.00429	0	0	0	0	0	0	0	0	0	0	0	0	0	0	0	0	0	0	0	0	0	0	0	0	0	0.01015
k__Bacteria|p__Firmicutes|c__Negativicutes|o__Selenomonadales|f__Acidaminococcaceae|g__Acidaminococcus|s__Acidaminococcus_intestini|t__GCF_000230275	0	0	0	0	0	0	0	0	0	0.03273	0	0	0	0	0	0	0	0	0	0	0	0	0.00429	0	0	0	0	0	0	0	0	0	0	0	0	0	0	0	0	0	0	0	0	0	0	0	0	0	0.01015
k__Bacteria|p__Firmicutes|c__Negativicutes|o__Selenomonadales|f__Veillonellaceae	1.22864	0.47912	0.03887	0.01115	0.0261	0	0.00237	0.03027	0.0011	15.5773	0.04145	0.00386	0.37279	1.60398	0.05412	0	1.03458	1.1993	0.0053	1.58036	0.00537	0.17761	1.75853	0.09669	0.21269	2.93614	0.67163	4.00518	0.2722	0	0	0.13302	0.09425	0.10339	0.00852	0.03649	5.85272	0.20309	0.09595	0.57147	12.3015	0	0.01206	0.85717	0	0	0	0	0.75035
k__Bacteria|p__Firmicutes|c__Negativicutes|o__Selenomonadales|f__Veillonellaceae|g__Megamonas	0	0	0	0	0	0	0	0	0	0	0	0	0	0	0	0	0	0	0	0	0	0	0	0	0	0	0	0	0	0	0	0	0	0	0	0	0	0	0	0	0	0	0	0.08392	0	0	0	0	0
k__Bacteria|p__Firmicutes|c__Negativicutes|o__Selenomonadales|f__Veillonellaceae|g__Megamonas|s__Megamonas_funiformis	0	0	0	0	0	0	0	0	0	0	0	0	0	0	0	0	0	0	0	0	0	0	0	0	0	0	0	0	0	0	0	0	0	0	0	0	0	0	0	0	0	0	0	0.00166	0	0	0	0	0
k__Bacteria|p__Firmicutes|c__Negativicutes|o__Selenomonadales|f__Veillonellaceae|g__Megamonas|s__Megamonas_funiformis|t__GCF_000245775	0	0	0	0	0	0	0	0	0	0	0	0	0	0	0	0	0	0	0	0	0	0	0	0	0	0	0	0	0	0	0	0	0	0	0	0	0	0	0	0	0	0	0	0.00166	0	0	0	0	0
k__Bacteria|p__Firmicutes|c__Negativicutes|o__Selenomonadales|f__Veillonellaceae|g__Megamonas|s__Megamonas_hypermegale	0	0	0	0	0	0	0	0	0	0	0	0	0	0	0	0	0	0	0	0	0	0	0	0	0	0	0	0	0	0	0	0	0	0	0	0	0	0	0	0	0	0	0	0.01976	0	0	0	0	0
k__Bacteria|p__Firmicutes|c__Negativicutes|o__Selenomonadales|f__Veillonellaceae|g__Megamonas|s__Megamonas_hypermegale|t__GCF_000209975	0	0	0	0	0	0	0	0	0	0	0	0	0	0	0	0	0	0	0	0	0	0	0	0	0	0	0	0	0	0	0	0	0	0	0	0	0	0	0	0	0	0	0	0.01976	0	0	0	0	0
k__Bacteria|p__Firmicutes|c__Negativicutes|o__Selenomonadales|f__Veillonellaceae|g__Megamonas|s__Megamonas_rupellensis	0	0	0	0	0	0	0	0	0	0	0	0	0	0	0	0	0	0	0	0	0	0	0	0	0	0	0	0	0	0	0	0	0	0	0	0	0	0	0	0	0	0	0	0.008	0	0	0	0	0
k__Bacteria|p__Firmicutes|c__Negativicutes|o__Selenomonadales|f__Veillonellaceae|g__Megamonas|s__Megamonas_rupellensis|t__GCF_000378365	0	0	0	0	0	0	0	0	0	0	0	0	0	0	0	0	0	0	0	0	0	0	0	0	0	0	0	0	0	0	0	0	0	0	0	0	0	0	0	0	0	0	0	0.008	0	0	0	0	0
k__Bacteria|p__Firmicutes|c__Negativicutes|o__Selenomonadales|f__Veillonellaceae|g__Megamonas|s__Megamonas_unclassified	0	0	0	0	0	0	0	0	0	0	0	0	0	0	0	0	0	0	0	0	0	0	0	0	0	0	0	0	0	0	0	0	0	0	0	0	0	0	0	0	0	0	0	0.05451	0	0	0	0	0
k__Bacteria|p__Firmicutes|c__Negativicutes|o__Selenomonadales|f__Veillonellaceae|g__Megasphaera	0	0	0	0	0	0	0	0	0	0	0	0	0	0	0	0	0	0	0	0	0	0.05507	0	0	0	0	0	0	0	0	0	0	0	0	0	0	0	0	0	0	0	0	0	0	0	0	0	0	0
k__Bacteria|p__Firmicutes|c__Negativicutes|o__Selenomonadales|f__Veillonellaceae|g__Megasphaera|s__Megasphaera_unclassified	0	0	0	0	0	0	0	0	0	0	0	0	0	0	0	0	0	0	0	0	0	0.05507	0	0	0	0	0	0	0	0	0	0	0	0	0	0	0	0	0	0	0	0	0	0	0	0	0	0	0
k__Bacteria|p__Firmicutes|c__Negativicutes|o__Selenomonadales|f__Veillonellaceae|g__Mitsuokella	0	0	0	0	0.00228	0	0.00237	0	0	0	0	0.00386	0	0	0	0	0	0	0	0	0	0	0	0	0	0	0	0	0	0	0	0	0	0	0	0	0	0	0	0	0	0	0	0	0	0	0	0	0.0033
k__Bacteria|p__Firmicutes|c__Negativicutes|o__Selenomonadales|f__Veillonellaceae|g__Mitsuokella|s__Mitsuokella_unclassified	0	0	0	0	0.00228	0	0.00237	0	0	0	0	0.00386	0	0	0	0	0	0	0	0	0	0	0	0	0	0	0	0	0	0	0	0	0	0	0	0	0	0	0	0	0	0	0	0	0	0	0	0	0.0033
k__Bacteria|p__Firmicutes|c__Negativicutes|o__Selenomonadales|f__Veillonellaceae|g__Veillonella	1.22864	0.47912	0.03887	0.01115	0.02383	0	0	0.03027	0.0011	15.5773	0.04145	0	0.37279	1.60398	0.05412	0	1.03458	1.1993	0.0053	1.58036	0.00537	0.12254	1.75853	0.09669	0.21269	2.93614	0.67163	4.00518	0.2722	0	0	0.13302	0.09425	0.10339	0.00852	0.03649	5.85272	0.20309	0.09595	0.57147	12.3015	0	0.01206	0.77325	0	0	0	0	0.74705
k__Bacteria|p__Firmicutes|c__Negativicutes|o__Selenomonadales|f__Veillonellaceae|g__Veillonella|s__Veillonella_atypica	0	0.03578	0	0.01115	0	0	0	0	0	0	0.00122	0	0	0	0.01785	0	0	0	0	0	0	0.07603	0	0	0	0	0.54962	0	0	0	0	0	0	0	0	0	0.17196	0	0	0.57147	0.41065	0	0	0.01258	0	0	0	0	0
k__Bacteria|p__Firmicutes|c__Negativicutes|o__Selenomonadales|f__Veillonellaceae|g__Veillonella|s__Veillonella_atypica|t__Veillonella_atypica_unclassified	0	0.03578	0	0.01115	0	0	0	0	0	0	0.00122	0	0	0	0.01785	0	0	0	0	0	0	0.07603	0	0	0	0	0.54962	0	0	0	0	0	0	0	0	0	0.17196	0	0	0.57147	0.41065	0	0	0.01258	0	0	0	0	0
k__Bacteria|p__Firmicutes|c__Negativicutes|o__Selenomonadales|f__Veillonellaceae|g__Veillonella|s__Veillonella_dispar	0	0.05678	0.00377	0	0.00261	0	0	0	0	0	0.002	0	0.05771	0.00058	0.02264	0	0.19088	0.07601	0	0.76855	0	0.00964	0	0	0	0.59447	0	0.20319	0.05122	0	0	0	0.01199	0	0	0.00115	0.2638	0	0.01236	0	8.72428	0	0.00457	0.13663	0	0	0	0	0
k__Bacteria|p__Firmicutes|c__Negativicutes|o__Selenomonadales|f__Veillonellaceae|g__Veillonella|s__Veillonella_dispar|t__GCF_000160015	0	0.05678	0.00377	0	0.00261	0	0	0	0	0	0.002	0	0.05771	0.00058	0.02264	0	0.19088	0.07601	0	0.76855	0	0.00964	0	0	0	0.59447	0	0.20319	0.05122	0	0	0	0.01199	0	0	0.00115	0.2638	0	0.01236	0	8.72428	0	0.00457	0.13663	0	0	0	0	0
k__Bacteria|p__Firmicutes|c__Negativicutes|o__Selenomonadales|f__Veillonellaceae|g__Veillonella|s__Veillonella_parvula	0.01615	0.06127	0.00613	0	0.00076	0	0	0	0	0	0.03423	0	0	1.6034	0	0	0.11369	0.09396	0	0.00773	0.00507	0.00536	0	0.09669	0.21101	0.00115	0.12201	3.08909	0.03201	0	0	0.06447	0.00967	0.08861	0	0.00021	0.03104	0.18296	0.01306	0	2.95139	0	0	0.00386	0	0	0	0	0
k__Bacteria|p__Firmicutes|c__Negativicutes|o__Selenomonadales|f__Veillonellaceae|g__Veillonella|s__Veillonella_parvula|t__Veillonella_parvula_unclassified	0.01615	0.06127	0.00613	0	0.00076	0	0	0	0	0	0.03423	0	0	1.6034	0	0	0.11369	0.09396	0	0.00773	0.00507	0.00536	0	0.09669	0.21101	0.00115	0.12201	3.08909	0.03201	0	0	0.06447	0.00967	0.08861	0	0.00021	0.03104	0.18296	0.01306	0	2.95139	0	0	0.00386	0	0	0	0	0
k__Bacteria|p__Firmicutes|c__Negativicutes|o__Selenomonadales|f__Veillonellaceae|g__Veillonella|s__Veillonella_ratti	0	0	0	0	0	0	0	0	0	15.5773	0	0	0	0	0	0	0	0	0	0	0	0	1.75853	0	0	0	0	0	0	0	0	0	0	0	0	0	0	0	0	0	0	0	0	0	0	0	0	0	0.74705
k__Bacteria|p__Firmicutes|c__Negativicutes|o__Selenomonadales|f__Veillonellaceae|g__Veillonella|s__Veillonella_ratti|t__GCF_000315505	0	0	0	0	0	0	0	0	0	15.5773	0	0	0	0	0	0	0	0	0	0	0	0	1.75853	0	0	0	0	0	0	0	0	0	0	0	0	0	0	0	0	0	0	0	0	0	0	0	0	0	0.74705
k__Bacteria|p__Firmicutes|c__Negativicutes|o__Selenomonadales|f__Veillonellaceae|g__Veillonella|s__Veillonella_sp_oral_taxon_780	0	0	0	0	0	0	0	0	0	0	0	0	0.31508	0	0	0	0	0	0	0	0	0	0	0	0	0	0	0	0	0	0	0	0	0	0	0	5.38591	0	0	0	0	0	0	0	0	0	0	0	0
k__Bacteria|p__Firmicutes|c__Negativicutes|o__Selenomonadales|f__Veillonellaceae|g__Veillonella|s__Veillonella_sp_oral_taxon_780|t__GCF_000221605	0	0	0	0	0	0	0	0	0	0	0	0	0.31508	0	0	0	0	0	0	0	0	0	0	0	0	0	0	0	0	0	0	0	0	0	0	0	5.38591	0	0	0	0	0	0	0	0	0	0	0	0
k__Bacteria|p__Firmicutes|c__Negativicutes|o__Selenomonadales|f__Veillonellaceae|g__Veillonella|s__Veillonella_unclassified	1.21248	0.32529	0.02898	0	0.02045	0	0	0.03027	0.0011	0	0.00399	0	0	0	0.01363	0	0.73002	1.02932	0.0053	0.80408	0.0003	0.03152	0	0	0.00168	2.34051	0	0.7129	0.18897	0	0	0.06855	0.07258	0.01477	0.00852	0.03514	0	0.02012	0.07053	0	0.21516	0	0.00749	0.62018	0	0	0	0	0
k__Bacteria|p__Fusobacteria	0	0	0	0	0	0	0	0	0	0	0	0	0	0	0	0	0	0	0	0	0	0	0	0	0.01584	0	0	0	0	0	0	0	0	0	0	0	0	0	0	0	0.11175	0	0	0	0	0	0	0	0
k__Bacteria|p__Fusobacteria|c__Fusobacteriia	0	0	0	0	0	0	0	0	0	0	0	0	0	0	0	0	0	0	0	0	0	0	0	0	0.01584	0	0	0	0	0	0	0	0	0	0	0	0	0	0	0	0.11175	0	0	0	0	0	0	0	0
k__Bacteria|p__Fusobacteria|c__Fusobacteriia|o__Fusobacteriales	0	0	0	0	0	0	0	0	0	0	0	0	0	0	0	0	0	0	0	0	0	0	0	0	0.01584	0	0	0	0	0	0	0	0	0	0	0	0	0	0	0	0.11175	0	0	0	0	0	0	0	0
k__Bacteria|p__Fusobacteria|c__Fusobacteriia|o__Fusobacteriales|f__Fusobacteriaceae	0	0	0	0	0	0	0	0	0	0	0	0	0	0	0	0	0	0	0	0	0	0	0	0	0.01584	0	0	0	0	0	0	0	0	0	0	0	0	0	0	0	0.11175	0	0	0	0	0	0	0	0
k__Bacteria|p__Fusobacteria|c__Fusobacteriia|o__Fusobacteriales|f__Fusobacteriaceae|g__Fusobacterium	0	0	0	0	0	0	0	0	0	0	0	0	0	0	0	0	0	0	0	0	0	0	0	0	0.01584	0	0	0	0	0	0	0	0	0	0	0	0	0	0	0	0.11175	0	0	0	0	0	0	0	0
k__Bacteria|p__Fusobacteria|c__Fusobacteriia|o__Fusobacteriales|f__Fusobacteriaceae|g__Fusobacterium|s__Fusobacterium_nucleatum	0	0	0	0	0	0	0	0	0	0	0	0	0	0	0	0	0	0	0	0	0	0	0	0	0.01584	0	0	0	0	0	0	0	0	0	0	0	0	0	0	0	0.05529	0	0	0	0	0	0	0	0
k__Bacteria|p__Fusobacteria|c__Fusobacteriia|o__Fusobacteriales|f__Fusobacteriaceae|g__Fusobacterium|s__Fusobacterium_nucleatum|t__Fusobacterium_nucleatum_unclassified	0	0	0	0	0	0	0	0	0	0	0	0	0	0	0	0	0	0	0	0	0	0	0	0	0.01584	0	0	0	0	0	0	0	0	0	0	0	0	0	0	0	0.05529	0	0	0	0	0	0	0	0
k__Bacteria|p__Fusobacteria|c__Fusobacteriia|o__Fusobacteriales|f__Fusobacteriaceae|g__Fusobacterium|s__Fusobacterium_periodonticum	0	0	0	0	0	0	0	0	0	0	0	0	0	0	0	0	0	0	0	0	0	0	0	0	0	0	0	0	0	0	0	0	0	0	0	0	0	0	0	0	0.05647	0	0	0	0	0	0	0	0
k__Bacteria|p__Fusobacteria|c__Fusobacteriia|o__Fusobacteriales|f__Fusobacteriaceae|g__Fusobacterium|s__Fusobacterium_periodonticum|t__Fusobacterium_periodonticum_unclassified	0	0	0	0	0	0	0	0	0	0	0	0	0	0	0	0	0	0	0	0	0	0	0	0	0	0	0	0	0	0	0	0	0	0	0	0	0	0	0	0	0.05647	0	0	0	0	0	0	0	0
k__Bacteria|p__Proteobacteria	72.8499	0.29778	1.20764	0.01348	12.2783	0	0.76969	0.54628	0.92825	2.16212	3.1268	5.13244	7.03275	0	0.17209	0.00717	64.188	30.8194	3.16871	37.0474	0.01093	0.68573	0.16777	0.96198	27.774	85.2285	13.8957	1.35823	7.74428	0	0	0.15698	0.01399	0.48959	0.09408	0.67815	19.9028	48.4302	13.8804	20.3873	31.7613	0.01253	0	12.1276	3.07919	0.51638	0.01101	31.4909	11.128
k__Bacteria|p__Proteobacteria|c__Betaproteobacteria	0	0	0	0	0	0	0	0	0.01347	0.43247	0	0.00247	0.00681	0	0.15948	0	0	0	0	0	0	0	0	0	0	0	0	0	0.00802	0	0	0	0	0	0.07041	0	0.00201	0	0	0	0.4776	0	0	0	0	0	0	0	0
k__Bacteria|p__Proteobacteria|c__Betaproteobacteria|o__Burkholderiales	0	0	0	0	0	0	0	0	0	0.43247	0	0.00247	0.00681	0	0.15948	0	0	0	0	0	0	0	0	0	0	0	0	0	0	0	0	0	0	0	0	0	0	0	0	0	0	0	0	0	0	0	0	0	0
k__Bacteria|p__Proteobacteria|c__Betaproteobacteria|o__Burkholderiales|f__Comamonadaceae	0	0	0	0	0	0	0	0	0	0	0	0.00228	0.00681	0	0	0	0	0	0	0	0	0	0	0	0	0	0	0	0	0	0	0	0	0	0	0	0	0	0	0	0	0	0	0	0	0	0	0	0
k__Bacteria|p__Proteobacteria|c__Betaproteobacteria|o__Burkholderiales|f__Comamonadaceae|g__Comamonas	0	0	0	0	0	0	0	0	0	0	0	0.00228	0.00681	0	0	0	0	0	0	0	0	0	0	0	0	0	0	0	0	0	0	0	0	0	0	0	0	0	0	0	0	0	0	0	0	0	0	0	0
k__Bacteria|p__Proteobacteria|c__Betaproteobacteria|o__Burkholderiales|f__Comamonadaceae|g__Comamonas|s__Comamonas_unclassified	0	0	0	0	0	0	0	0	0	0	0	0.00228	0.00681	0	0	0	0	0	0	0	0	0	0	0	0	0	0	0	0	0	0	0	0	0	0	0	0	0	0	0	0	0	0	0	0	0	0	0	0
k__Bacteria|p__Proteobacteria|c__Betaproteobacteria|o__Burkholderiales|f__Oxalobacteraceae	0	0	0	0	0	0	0	0	0	0	0	0.00019	0	0	0	0	0	0	0	0	0	0	0	0	0	0	0	0	0	0	0	0	0	0	0	0	0	0	0	0	0	0	0	0	0	0	0	0	0
k__Bacteria|p__Proteobacteria|c__Betaproteobacteria|o__Burkholderiales|f__Oxalobacteraceae|g__Candidatus_Zinderia	0	0	0	0	0	0	0	0	0	0	0	0.00019	0	0	0	0	0	0	0	0	0	0	0	0	0	0	0	0	0	0	0	0	0	0	0	0	0	0	0	0	0	0	0	0	0	0	0	0	0
k__Bacteria|p__Proteobacteria|c__Betaproteobacteria|o__Burkholderiales|f__Oxalobacteraceae|g__Candidatus_Zinderia|s__Candidatus_Zinderia_insecticola	0	0	0	0	0	0	0	0	0	0	0	0.00019	0	0	0	0	0	0	0	0	0	0	0	0	0	0	0	0	0	0	0	0	0	0	0	0	0	0	0	0	0	0	0	0	0	0	0	0	0
k__Bacteria|p__Proteobacteria|c__Betaproteobacteria|o__Burkholderiales|f__Oxalobacteraceae|g__Candidatus_Zinderia|s__Candidatus_Zinderia_insecticola|t__GCF_000147015	0	0	0	0	0	0	0	0	0	0	0	0.00019	0	0	0	0	0	0	0	0	0	0	0	0	0	0	0	0	0	0	0	0	0	0	0	0	0	0	0	0	0	0	0	0	0	0	0	0	0
k__Bacteria|p__Proteobacteria|c__Betaproteobacteria|o__Burkholderiales|f__Sutterellaceae	0	0	0	0	0	0	0	0	0	0.43247	0	0	0	0	0.15948	0	0	0	0	0	0	0	0	0	0	0	0	0	0	0	0	0	0	0	0	0	0	0	0	0	0	0	0	0	0	0	0	0	0
k__Bacteria|p__Proteobacteria|c__Betaproteobacteria|o__Burkholderiales|f__Sutterellaceae|g__Sutterella	0	0	0	0	0	0	0	0	0	0	0	0	0	0	0.15948	0	0	0	0	0	0	0	0	0	0	0	0	0	0	0	0	0	0	0	0	0	0	0	0	0	0	0	0	0	0	0	0	0	0
k__Bacteria|p__Proteobacteria|c__Betaproteobacteria|o__Burkholderiales|f__Sutterellaceae|g__Sutterellaceae_unclassified	0	0	0	0	0	0	0	0	0	0.43247	0	0	0	0	0	0	0	0	0	0	0	0	0	0	0	0	0	0	0	0	0	0	0	0	0	0	0	0	0	0	0	0	0	0	0	0	0	0	0
k__Bacteria|p__Proteobacteria|c__Betaproteobacteria|o__Burkholderiales|f__Sutterellaceae|g__Sutterella|s__Sutterella_wadsworthensis	0	0	0	0	0	0	0	0	0	0	0	0	0	0	0.15948	0	0	0	0	0	0	0	0	0	0	0	0	0	0	0	0	0	0	0	0	0	0	0	0	0	0	0	0	0	0	0	0	0	0
k__Bacteria|p__Proteobacteria|c__Betaproteobacteria|o__Burkholderiales|f__Sutterellaceae|g__Sutterella|s__Sutterella_wadsworthensis|t__GCF_000186505	0	0	0	0	0	0	0	0	0	0	0	0	0	0	0.15768	0	0	0	0	0	0	0	0	0	0	0	0	0	0	0	0	0	0	0	0	0	0	0	0	0	0	0	0	0	0	0	0	0	0
k__Bacteria|p__Proteobacteria|c__Betaproteobacteria|o__Burkholderiales|f__Sutterellaceae|g__Sutterella|s__Sutterella_wadsworthensis|t__Sutterella_wadsworthensis_unclassified	0	0	0	0	0	0	0	0	0	0	0	0	0	0	0.0018	0	0	0	0	0	0	0	0	0	0	0	0	0	0	0	0	0	0	0	0	0	0	0	0	0	0	0	0	0	0	0	0	0	0
k__Bacteria|p__Proteobacteria|c__Betaproteobacteria|o__Gallionellales	0	0	0	0	0	0	0	0	0	0	0	0	0	0	0	0	0	0	0	0	0	0	0	0	0	0	0	0	0.00802	0	0	0	0	0	0	0	0	0	0	0	0	0	0	0	0	0	0	0	0
k__Bacteria|p__Proteobacteria|c__Betaproteobacteria|o__Gallionellales|f__Gallionellaceae	0	0	0	0	0	0	0	0	0	0	0	0	0	0	0	0	0	0	0	0	0	0	0	0	0	0	0	0	0.00802	0	0	0	0	0	0	0	0	0	0	0	0	0	0	0	0	0	0	0	0
k__Bacteria|p__Proteobacteria|c__Betaproteobacteria|o__Gallionellales|f__Gallionellaceae|g__Gallionellaceae_unclassified	0	0	0	0	0	0	0	0	0	0	0	0	0	0	0	0	0	0	0	0	0	0	0	0	0	0	0	0	0.00802	0	0	0	0	0	0	0	0	0	0	0	0	0	0	0	0	0	0	0	0
k__Bacteria|p__Proteobacteria|c__Betaproteobacteria|o__Neisseriales	0	0	0	0	0	0	0	0	0.01347	0	0	0	0	0	0	0	0	0	0	0	0	0	0	0	0	0	0	0	0	0	0	0	0	0	0.07041	0	0.00201	0	0	0	0.4776	0	0	0	0	0	0	0	0
k__Bacteria|p__Proteobacteria|c__Betaproteobacteria|o__Neisseriales|f__Neisseriaceae	0	0	0	0	0	0	0	0	0.01347	0	0	0	0	0	0	0	0	0	0	0	0	0	0	0	0	0	0	0	0	0	0	0	0	0	0.07041	0	0.00201	0	0	0	0.4776	0	0	0	0	0	0	0	0
k__Bacteria|p__Proteobacteria|c__Betaproteobacteria|o__Neisseriales|f__Neisseriaceae|g__Neisseria	0	0	0	0	0	0	0	0	0.01347	0	0	0	0	0	0	0	0	0	0	0	0	0	0	0	0	0	0	0	0	0	0	0	0	0	0.07041	0	0.00201	0	0	0	0.4776	0	0	0	0	0	0	0	0
k__Bacteria|p__Proteobacteria|c__Betaproteobacteria|o__Neisseriales|f__Neisseriaceae|g__Neisseria|s__Neisseria_flavescens	0	0	0	0	0	0	0	0	0	0	0	0	0	0	0	0	0	0	0	0	0	0	0	0	0	0	0	0	0	0	0	0	0	0	0	0	0	0	0	0	0.3447	0	0	0	0	0	0	0	0
k__Bacteria|p__Proteobacteria|c__Betaproteobacteria|o__Neisseriales|f__Neisseriaceae|g__Neisseria|s__Neisseria_flavescens|t__Neisseria_flavescens_unclassified	0	0	0	0	0	0	0	0	0	0	0	0	0	0	0	0	0	0	0	0	0	0	0	0	0	0	0	0	0	0	0	0	0	0	0	0	0	0	0	0	0.3447	0	0	0	0	0	0	0	0
k__Bacteria|p__Proteobacteria|c__Betaproteobacteria|o__Neisseriales|f__Neisseriaceae|g__Neisseria|s__Neisseria_meningitidis	0	0	0	0	0	0	0	0	0	0	0	0	0	0	0	0	0	0	0	0	0	0	0	0	0	0	0	0	0	0	0	0	0	0	0.00145	0	0	0	0	0	0	0	0	0	0	0	0	0	0
k__Bacteria|p__Proteobacteria|c__Betaproteobacteria|o__Neisseriales|f__Neisseriaceae|g__Neisseria|s__Neisseria_meningitidis|t__Neisseria_meningitidis_unclassified	0	0	0	0	0	0	0	0	0	0	0	0	0	0	0	0	0	0	0	0	0	0	0	0	0	0	0	0	0	0	0	0	0	0	0.00145	0	0	0	0	0	0	0	0	0	0	0	0	0	0
k__Bacteria|p__Proteobacteria|c__Betaproteobacteria|o__Neisseriales|f__Neisseriaceae|g__Neisseria|s__Neisseria_subflava	0	0	0	0	0	0	0	0	0	0	0	0	0	0	0	0	0	0	0	0	0	0	0	0	0	0	0	0	0	0	0	0	0	0	0.0068	0	0	0	0	0	0.06644	0	0	0	0	0	0	0	0
k__Bacteria|p__Proteobacteria|c__Betaproteobacteria|o__Neisseriales|f__Neisseriaceae|g__Neisseria|s__Neisseria_subflava|t__GCF_000173955	0	0	0	0	0	0	0	0	0	0	0	0	0	0	0	0	0	0	0	0	0	0	0	0	0	0	0	0	0	0	0	0	0	0	0.0068	0	0	0	0	0	0.06644	0	0	0	0	0	0	0	0
k__Bacteria|p__Proteobacteria|c__Betaproteobacteria|o__Neisseriales|f__Neisseriaceae|g__Neisseria|s__Neisseria_unclassified	0	0	0	0	0	0	0	0	0.01347	0	0	0	0	0	0	0	0	0	0	0	0	0	0	0	0	0	0	0	0	0	0	0	0	0	0.06216	0	0.00201	0	0	0	0.06645	0	0	0	0	0	0	0	0
k__Bacteria|p__Proteobacteria|c__Deltaproteobacteria	0	0	0	0	0	0	0.18843	0	0	0.05272	0	0	0	0	0	0	0	0	0	0.8981	0	0	0	0	0	0	0	0	0	0	0	0	0	0	0	0	0	0.00322	0.23876	0	0	0	0	0.12686	0	0	0	0	0
k__Bacteria|p__Proteobacteria|c__Deltaproteobacteria|o__Desulfovibrionales	0	0	0	0	0	0	0.18843	0	0	0.05272	0	0	0	0	0	0	0	0	0	0.8981	0	0	0	0	0	0	0	0	0	0	0	0	0	0	0	0	0	0.00322	0.23876	0	0	0	0	0.12686	0	0	0	0	0
k__Bacteria|p__Proteobacteria|c__Deltaproteobacteria|o__Desulfovibrionales|f__Desulfovibrionaceae	0	0	0	0	0	0	0.18843	0	0	0.05272	0	0	0	0	0	0	0	0	0	0.8981	0	0	0	0	0	0	0	0	0	0	0	0	0	0	0	0	0	0.00322	0.23876	0	0	0	0	0.12686	0	0	0	0	0
k__Bacteria|p__Proteobacteria|c__Deltaproteobacteria|o__Desulfovibrionales|f__Desulfovibrionaceae|g__Bilophila	0	0	0	0	0	0	0.18843	0	0	0.05272	0	0	0	0	0	0	0	0	0	0.8981	0	0	0	0	0	0	0	0	0	0	0	0	0	0	0	0	0	0.00322	0.23876	0	0	0	0	0.12686	0	0	0	0	0
k__Bacteria|p__Proteobacteria|c__Deltaproteobacteria|o__Desulfovibrionales|f__Desulfovibrionaceae|g__Bilophila|s__Bilophila_unclassified	0	0	0	0	0	0	0.1876	0	0	0.05272	0	0	0	0	0	0	0	0	0	0.82619	0	0	0	0	0	0	0	0	0	0	0	0	0	0	0	0	0	0.00322	0.21453	0	0	0	0	0.11484	0	0	0	0	0
k__Bacteria|p__Proteobacteria|c__Deltaproteobacteria|o__Desulfovibrionales|f__Desulfovibrionaceae|g__Bilophila|s__Bilophila_wadsworthia	0	0	0	0	0	0	0.00082	0	0	0	0	0	0	0	0	0	0	0	0	0.07191	0	0	0	0	0	0	0	0	0	0	0	0	0	0	0	0	0	0	0.02423	0	0	0	0	0.01202	0	0	0	0	0
k__Bacteria|p__Proteobacteria|c__Deltaproteobacteria|o__Desulfovibrionales|f__Desulfovibrionaceae|g__Bilophila|s__Bilophila_wadsworthia|t__GCF_000185705	0	0	0	0	0	0	0.00082	0	0	0	0	0	0	0	0	0	0	0	0	0.07191	0	0	0	0	0	0	0	0	0	0	0	0	0	0	0	0	0	0	0.02423	0	0	0	0	0.01202	0	0	0	0	0
k__Bacteria|p__Proteobacteria|c__Gammaproteobacteria	72.8499	0.29778	1.20764	0.01348	12.2783	0	0.58127	0.54628	0.91478	1.67692	3.1268	5.12997	7.02594	0	0.01261	0.00717	64.188	30.8194	3.16871	36.1493	0.01093	0.68573	0.16777	0.96198	27.774	85.2285	13.8957	1.35823	7.73626	0	0	0.15698	0.01399	0.48959	0.02367	0.67815	19.9007	48.4269	13.6416	20.3873	31.2837	0.01253	0	12.0007	3.07919	0.51638	0.01101	31.4909	11.128
k__Bacteria|p__Proteobacteria|c__Gammaproteobacteria|o__Enterobacteriales	71.5969	0.29778	1.20619	0.01257	12.2595	0	0.58127	0	0	1.66442	3.12496	5.12997	0.02227	0	0	0.00717	62.1741	30.0771	3.16805	32.35	0	0.66478	0.16777	0.95178	27.7646	85.1923	13.8165	1.18384	7.7108	0	0	0.12477	0	0	0	0.67815	19.0049	48.218	13.6416	20.3873	23.962	0	0	11.8972	3.07919	0.47647	0.01101	31.4291	11.128
k__Bacteria|p__Proteobacteria|c__Gammaproteobacteria|o__Enterobacteriales|f__Enterobacteriaceae	71.5969	0.29778	1.20619	0.01257	12.2595	0	0.58127	0	0	1.66442	3.12496	5.12997	0.02227	0	0	0.00717	62.1741	30.0771	3.16805	32.35	0	0.66478	0.16777	0.95178	27.7646	85.1923	13.8165	1.18384	7.7108	0	0	0.12477	0	0	0	0.67815	19.0049	48.218	13.6416	20.3873	23.962	0	0	11.8972	3.07919	0.47647	0.01101	31.4291	11.128
k__Bacteria|p__Proteobacteria|c__Gammaproteobacteria|o__Enterobacteriales|f__Enterobacteriaceae|g__Buchnera	0	0	0	0	0	0	0	0	0	0	0	0	0	0	0	0	0	0	0	0.00434	0	0	0	0	0	0	0	0	0	0	0	0	0	0	0	0	0	0	0	0	0	0	0	0	0	0	0	0	0
k__Bacteria|p__Proteobacteria|c__Gammaproteobacteria|o__Enterobacteriales|f__Enterobacteriaceae|g__Buchnera|s__Buchnera_aphidicola	0	0	0	0	0	0	0	0	0	0	0	0	0	0	0	0	0	0	0	0.00434	0	0	0	0	0	0	0	0	0	0	0	0	0	0	0	0	0	0	0	0	0	0	0	0	0	0	0	0	0
k__Bacteria|p__Proteobacteria|c__Gammaproteobacteria|o__Enterobacteriales|f__Enterobacteriaceae|g__Buchnera|s__Buchnera_aphidicola|t__Buchnera_aphidicola_unclassified	0	0	0	0	0	0	0	0	0	0	0	0	0	0	0	0	0	0	0	0.00434	0	0	0	0	0	0	0	0	0	0	0	0	0	0	0	0	0	0	0	0	0	0	0	0	0	0	0	0	0
k__Bacteria|p__Proteobacteria|c__Gammaproteobacteria|o__Enterobacteriales|f__Enterobacteriaceae|g__Citrobacter	0	0	0	0	0	0	0	0	0	0	0	0	0	0	0	0	0	0	0.00066	17.3905	0	0	0	0	27.2275	0	0	0	0	0	0	0	0	0	0	0	0	46.3089	0	0	0	0	0	0	0	0	0	0	0
k__Bacteria|p__Proteobacteria|c__Gammaproteobacteria|o__Enterobacteriales|f__Enterobacteriaceae|g__Citrobacter|s__Citrobacter_freundii	0	0	0	0	0	0	0	0	0	0	0	0	0	0	0	0	0	0	0.00066	10.1615	0	0	0	0	26.3331	0	0	0	0	0	0	0	0	0	0	0	0	42.9114	0	0	0	0	0	0	0	0	0	0	0
k__Bacteria|p__Proteobacteria|c__Gammaproteobacteria|o__Enterobacteriales|f__Enterobacteriaceae|g__Citrobacter|s__Citrobacter_freundii|t__Citrobacter_freundii_unclassified	0	0	0	0	0	0	0	0	0	0	0	0	0	0	0	0	0	0	0.00066	10.1615	0	0	0	0	26.3331	0	0	0	0	0	0	0	0	0	0	0	0	42.9114	0	0	0	0	0	0	0	0	0	0	0
k__Bacteria|p__Proteobacteria|c__Gammaproteobacteria|o__Enterobacteriales|f__Enterobacteriaceae|g__Citrobacter|s__Citrobacter_unclassified	0	0	0	0	0	0	0	0	0	0	0	0	0	0	0	0	0	0	0	7.22902	0	0	0	0	0.89442	0	0	0	0	0	0	0	0	0	0	0	0	3.39743	0	0	0	0	0	0	0	0	0	0	0
k__Bacteria|p__Proteobacteria|c__Gammaproteobacteria|o__Enterobacteriales|f__Enterobacteriaceae|g__Enterobacter	1.28044	0.20705	0	0	0	0	0	0	0	0	0	0	0	0	0	0	0.48764	0	0.46271	0.01221	0	0	0.14385	0	0	80.6365	0	0	0	0	0	0	0	0	0	0	0	0	0	0	0	0	0	0	0	0	0	0	0
k__Bacteria|p__Proteobacteria|c__Gammaproteobacteria|o__Enterobacteriales|f__Enterobacteriaceae|g__Enterobacter|s__Enterobacter_aerogenes	0	0	0	0	0	0	0	0	0	0	0	0	0	0	0	0	0	0	0	0	0	0	0	0	0	80.6297	0	0	0	0	0	0	0	0	0	0	0	0	0	0	0	0	0	0	0	0	0	0	0
k__Bacteria|p__Proteobacteria|c__Gammaproteobacteria|o__Enterobacteriales|f__Enterobacteriaceae|g__Enterobacter|s__Enterobacter_aerogenes|t__Enterobacter_aerogenes_unclassified	0	0	0	0	0	0	0	0	0	0	0	0	0	0	0	0	0	0	0	0	0	0	0	0	0	80.6297	0	0	0	0	0	0	0	0	0	0	0	0	0	0	0	0	0	0	0	0	0	0	0
k__Bacteria|p__Proteobacteria|c__Gammaproteobacteria|o__Enterobacteriales|f__Enterobacteriaceae|g__Enterobacter|s__Enterobacter_cloacae	1.28044	0.20705	0	0	0	0	0	0	0	0	0	0	0	0	0	0	0.48764	0	0.46271	0.01221	0	0	0.14385	0	0	0.00679	0	0	0	0	0	0	0	0	0	0	0	0	0	0	0	0	0	0	0	0	0	0	0
k__Bacteria|p__Proteobacteria|c__Gammaproteobacteria|o__Enterobacteriales|f__Enterobacteriaceae|g__Enterobacter|s__Enterobacter_cloacae|t__Enterobacter_cloacae_unclassified	1.28044	0.20705	0	0	0	0	0	0	0	0	0	0	0	0	0	0	0.48764	0	0.46271	0.01221	0	0	0.14385	0	0	0.00679	0	0	0	0	0	0	0	0	0	0	0	0	0	0	0	0	0	0	0	0	0	0	0
k__Bacteria|p__Proteobacteria|c__Gammaproteobacteria|o__Enterobacteriales|f__Enterobacteriaceae|g__Escherichia	4.20314	0.01545	1.0123	0.01257	12.2595	0	0	0	0	1.66442	3.12496	0.00497	0.02227	0	0	0.00717	8.63623	30.0771	2.70468	0.78499	0	0.66478	0.00227	0.95178	0.50993	4.50983	0	0	0	0	0	0.00382	0	0	0	0.67815	0	1.23193	13.6367	20.3732	1.66923	0	0	11.8972	3.07919	0.47647	0	31.4054	11.1143
k__Bacteria|p__Proteobacteria|c__Gammaproteobacteria|o__Enterobacteriales|f__Enterobacteriaceae|g__Escherichia|s__Escherichia_coli	4.03437	0	0.59548	0.01257	10.6969	0	0	0	0	1.35485	2.79714	0	0	0	0	0.00512	6.21032	26.5139	1.97288	0	0	0.65623	0	0.75048	0	0	0	0	0	0	0	0	0	0	0	0.67815	0	0.07041	12.1132	18.6197	0	0	0	11.4297	2.84163	0.39979	0	30.1742	6.20195
k__Bacteria|p__Proteobacteria|c__Gammaproteobacteria|o__Enterobacteriales|f__Enterobacteriaceae|g__Escherichia|s__Escherichia_coli|t__Escherichia_coli_unclassified	4.03437	0	0.59548	0.01257	10.6969	0	0	0	0	1.35485	2.79714	0	0	0	0	0.00512	6.21032	26.5139	1.97288	0	0	0.65623	0	0.75048	0	0	0	0	0	0	0	0	0	0	0	0.67815	0	0.07041	12.1132	18.6197	0	0	0	11.4297	2.84163	0.39979	0	30.1742	6.20195
k__Bacteria|p__Proteobacteria|c__Gammaproteobacteria|o__Enterobacteriales|f__Enterobacteriaceae|g__Escherichia|s__Escherichia_hermannii	0	0	0.41682	0	0	0	0	0	0	0	0	0	0	0	0	0	0	0	0	0	0	0	0	0	0	0	0	0	0	0	0	0	0	0	0	0	0	0	0	0	0	0	0	0	0	0	0	0	0
k__Bacteria|p__Proteobacteria|c__Gammaproteobacteria|o__Enterobacteriales|f__Enterobacteriaceae|g__Escherichia|s__Escherichia_hermannii|t__GCF_000248015	0	0	0.41682	0	0	0	0	0	0	0	0	0	0	0	0	0	0	0	0	0	0	0	0	0	0	0	0	0	0	0	0	0	0	0	0	0	0	0	0	0	0	0	0	0	0	0	0	0	0
k__Bacteria|p__Proteobacteria|c__Gammaproteobacteria|o__Enterobacteriales|f__Enterobacteriaceae|g__Escherichia|s__Escherichia_unclassified	0.16877	0.01545	0	0	1.56262	0	0	0	0	0.30957	0.32782	0.00497	0.02227	0	0	0.00205	2.42591	3.56319	0.7318	0.78499	0	0.00855	0.00227	0.2013	0.50993	4.50983	0	0	0	0	0	0.00382	0	0	0	0	0	1.16153	1.52359	1.75354	1.66923	0	0	0.46758	0.23757	0.07668	0	1.23116	4.91233
k__Bacteria|p__Proteobacteria|c__Gammaproteobacteria|o__Enterobacteriales|f__Enterobacteriaceae|g__Klebsiella	66.0923	0.07528	0.19389	0	0	0	0.58127	0	0	0	0	5.12501	0	0	0	0	47.6495	0	0	14.1579	0	0	0.02165	0	0.02714	0	0	1.18384	7.7108	0	0	0.12094	0	0	0	0	19.0049	0.67723	0	0	0.21984	0	0	0	0	0	0.01101	0	0
k__Bacteria|p__Proteobacteria|c__Gammaproteobacteria|o__Enterobacteriales|f__Enterobacteriaceae|g__Klebsiella|s__Klebsiella_oxytoca	46.202	0.04154	0	0	0	0	0.42302	0	0	0	0	4.04367	0	0	0	0	0	0	0	0	0	0	0.01754	0	0.02203	0	0	1.18384	5.83805	0	0	0	0	0	0	0	0	0.67723	0	0	0	0	0	0	0	0	0	0	0
k__Bacteria|p__Proteobacteria|c__Gammaproteobacteria|o__Enterobacteriales|f__Enterobacteriaceae|g__Klebsiella|s__Klebsiella_oxytoca|t__Klebsiella_oxytoca_unclassified	46.202	0.04154	0	0	0	0	0.42302	0	0	0	0	4.04367	0	0	0	0	0	0	0	0	0	0	0.01754	0	0.02203	0	0	1.18384	5.83805	0	0	0	0	0	0	0	0	0.67723	0	0	0	0	0	0	0	0	0	0	0
k__Bacteria|p__Proteobacteria|c__Gammaproteobacteria|o__Enterobacteriales|f__Enterobacteriaceae|g__Klebsiella|s__Klebsiella_pneumoniae	0	0	0.19389	0	0	0	0	0	0	0	0	0	0	0	0	0	47.6495	0	0	14.1579	0	0	0.00288	0	0	0	0	0	0	0	0	0.12094	0	0	0	0	13.0283	0	0	0	0	0	0	0	0	0	0	0	0
k__Bacteria|p__Proteobacteria|c__Gammaproteobacteria|o__Enterobacteriales|f__Enterobacteriaceae|g__Klebsiella|s__Klebsiella_pneumoniae|t__Klebsiella_pneumoniae_unclassified	0	0	0.19389	0	0	0	0	0	0	0	0	0	0	0	0	0	47.6495	0	0	14.1579	0	0	0.00288	0	0	0	0	0	0	0	0	0.12094	0	0	0	0	13.0283	0	0	0	0	0	0	0	0	0	0	0	0
k__Bacteria|p__Proteobacteria|c__Gammaproteobacteria|o__Enterobacteriales|f__Enterobacteriaceae|g__Klebsiella|s__Klebsiella_unclassified	19.8903	0.03374	0	0	0	0	0.15824	0	0	0	0	1.08133	0	0	0	0	0	0	0	0	0	0	0.00123	0	0.00511	0	0	0	1.87275	0	0	0	0	0	0	0	5.97662	0	0	0	0.21984	0	0	0	0	0	0.01101	0	0
k__Bacteria|p__Proteobacteria|c__Gammaproteobacteria|o__Enterobacteriales|f__Enterobacteriaceae|g__Pantoea	0.02101	0	0	0	0	0	0	0	0	0	0	0	0	0	0	0	0	0	0	0	0	0	0	0	0	0.04596	0	0	0	0	0	0	0	0	0	0	0	0	0	0.01017	0.02359	0	0	0	0	0	0	0.01711	0.01373
k__Bacteria|p__Proteobacteria|c__Gammaproteobacteria|o__Enterobacteriales|f__Enterobacteriaceae|g__Pantoea|s__Pantoea_unclassified	0.02101	0	0	0	0	0	0	0	0	0	0	0	0	0	0	0	0	0	0	0	0	0	0	0	0	0.04596	0	0	0	0	0	0	0	0	0	0	0	0	0	0.01017	0.02359	0	0	0	0	0	0	0.01711	0.01373
k__Bacteria|p__Proteobacteria|c__Gammaproteobacteria|o__Enterobacteriales|f__Enterobacteriaceae|g__Raoultella	0	0	0	0	0	0	0	0	0	0	0	0	0	0	0	0	0	0	0	0	0	0	0	0	0	0	0	0	0	0	0	0	0	0	0	0	0	0	0	0	22.0494	0	0	0	0	0	0	0	0
k__Bacteria|p__Proteobacteria|c__Gammaproteobacteria|o__Enterobacteriales|f__Enterobacteriaceae|g__Raoultella|s__Raoultella_ornithinolytica	0	0	0	0	0	0	0	0	0	0	0	0	0	0	0	0	0	0	0	0	0	0	0	0	0	0	0	0	0	0	0	0	0	0	0	0	0	0	0	0	22.0494	0	0	0	0	0	0	0	0
k__Bacteria|p__Proteobacteria|c__Gammaproteobacteria|o__Enterobacteriales|f__Enterobacteriaceae|g__Raoultella|s__Raoultella_ornithinolytica|t__GCF_000367425	0	0	0	0	0	0	0	0	0	0	0	0	0	0	0	0	0	0	0	0	0	0	0	0	0	0	0	0	0	0	0	0	0	0	0	0	0	0	0	0	22.0494	0	0	0	0	0	0	0	0
k__Bacteria|p__Proteobacteria|c__Gammaproteobacteria|o__Enterobacteriales|f__Enterobacteriaceae|g__Serratia	0	0	0	0	0	0	0	0	0	0	0	0	0	0	0	0	5.40075	0	0	0	0	0	0	0	0	0	13.8165	0	0	0	0	0	0	0	0	0	0	0	0	0	0	0	0	0	0	0	0	0	0
k__Bacteria|p__Proteobacteria|c__Gammaproteobacteria|o__Enterobacteriales|f__Enterobacteriaceae|g__Serratia|s__Serratia_marcescens	0	0	0	0	0	0	0	0	0	0	0	0	0	0	0	0	5.40075	0	0	0	0	0	0	0	0	0	13.8165	0	0	0	0	0	0	0	0	0	0	0	0	0	0	0	0	0	0	0	0	0	0
k__Bacteria|p__Proteobacteria|c__Gammaproteobacteria|o__Enterobacteriales|f__Enterobacteriaceae|g__Serratia|s__Serratia_marcescens|t__Serratia_marcescens_unclassified	0	0	0	0	0	0	0	0	0	0	0	0	0	0	0	0	5.40075	0	0	0	0	0	0	0	0	0	13.8165	0	0	0	0	0	0	0	0	0	0	0	0	0	0	0	0	0	0	0	0	0	0
k__Bacteria|p__Proteobacteria|c__Gammaproteobacteria|o__Enterobacteriales|f__Enterobacteriaceae|g__Shigella	0	0	0	0	0	0	0	0	0	0	0	0	0	0	0	0	0	0	0	0	0	0	0	0	0	0	0	0	0	0	0	0	0	0	0	0	0	0	0.00488	0.00383	0	0	0	0	0	0	0	0.0066	0
k__Bacteria|p__Proteobacteria|c__Gammaproteobacteria|o__Enterobacteriales|f__Enterobacteriaceae|g__Shigella|s__Shigella_flexneri	0	0	0	0	0	0	0	0	0	0	0	0	0	0	0	0	0	0	0	0	0	0	0	0	0	0	0	0	0	0	0	0	0	0	0	0	0	0	0	0.00383	0	0	0	0	0	0	0	0.0066	0
k__Bacteria|p__Proteobacteria|c__Gammaproteobacteria|o__Enterobacteriales|f__Enterobacteriaceae|g__Shigella|s__Shigella_flexneri|t__Shigella_flexneri_unclassified	0	0	0	0	0	0	0	0	0	0	0	0	0	0	0	0	0	0	0	0	0	0	0	0	0	0	0	0	0	0	0	0	0	0	0	0	0	0	0	0.00383	0	0	0	0	0	0	0	0.0066	0
k__Bacteria|p__Proteobacteria|c__Gammaproteobacteria|o__Enterobacteriales|f__Enterobacteriaceae|g__Shigella|s__Shigella_sonnei	0	0	0	0	0	0	0	0	0	0	0	0	0	0	0	0	0	0	0	0	0	0	0	0	0	0	0	0	0	0	0	0	0	0	0	0	0	0	0.00488	0	0	0	0	0	0	0	0	0	0
k__Bacteria|p__Proteobacteria|c__Gammaproteobacteria|o__Enterobacteriales|f__Enterobacteriaceae|g__Shigella|s__Shigella_sonnei|t__Shigella_sonnei_unclassified	0	0	0	0	0	0	0	0	0	0	0	0	0	0	0	0	0	0	0	0	0	0	0	0	0	0	0	0	0	0	0	0	0	0	0	0	0	0	0.00488	0	0	0	0	0	0	0	0	0	0
k__Bacteria|p__Proteobacteria|c__Gammaproteobacteria|o__Pasteurellales	1.25292	0	0.00145	0.00091	0.01881	0	0	0.54628	0.91478	0	0.00185	0	7.00367	0	0.00863	0	0.42747	0.74228	0	3.79931	0.00401	0.02094	0	0	0.00942	0.03615	0.07912	0.17439	0.02546	0	0	0.03221	0	0.48269	0.00856	0	0.89584	0.20891	0	0	7.32171	0	0	0.10348	0	0.03991	0	0.06181	0
k__Bacteria|p__Proteobacteria|c__Gammaproteobacteria|o__Pasteurellales|f__Pasteurellaceae	1.25292	0	0.00145	0.00091	0.01881	0	0	0.54628	0.91478	0	0.00185	0	7.00367	0	0.00863	0	0.42747	0.74228	0	3.79931	0.00401	0.02094	0	0	0.00942	0.03615	0.07912	0.17439	0.02546	0	0	0.03221	0	0.48269	0.00856	0	0.89584	0.20891	0	0	7.32171	0	0	0.10348	0	0.03991	0	0.06181	0
k__Bacteria|p__Proteobacteria|c__Gammaproteobacteria|o__Pasteurellales|f__Pasteurellaceae|g__Haemophilus	1.25292	0	0.00145	0.00091	0.01881	0	0	0.54628	0.91478	0	0.00185	0	7.00367	0	0.00863	0	0.42747	0.74228	0	3.79931	0.00401	0.02094	0	0	0.00942	0.03615	0.07912	0.17439	0.02546	0	0	0.03221	0	0.48269	0.00856	0	0.89584	0.20891	0	0	7.32171	0	0	0.10348	0	0.03991	0	0.06181	0
k__Bacteria|p__Proteobacteria|c__Gammaproteobacteria|o__Pasteurellales|f__Pasteurellaceae|g__Haemophilus|s__Haemophilus_haemolyticus	0.0031	0	0	0	0	0	0	0.0055	0	0	0	0	0.00555	0	0	0	0.03339	0	0	0	0	0.00042	0	0	0.00536	0.01794	0	0	0	0	0	0	0	0	0	0	0.01051	0	0	0	0	0	0	0	0	0	0	0.03649	0
k__Bacteria|p__Proteobacteria|c__Gammaproteobacteria|o__Pasteurellales|f__Pasteurellaceae|g__Haemophilus|s__Haemophilus_haemolyticus|t__GCF_000262285	0.0031	0	0	0	0	0	0	0.0055	0	0	0	0	0.00555	0	0	0	0.03339	0	0	0	0	0.00042	0	0	0.00536	0.01794	0	0	0	0	0	0	0	0	0	0	0.01051	0	0	0	0	0	0	0	0	0	0	0.03649	0
k__Bacteria|p__Proteobacteria|c__Gammaproteobacteria|o__Pasteurellales|f__Pasteurellaceae|g__Haemophilus|s__Haemophilus_influenzae	0	0	0	0	0	0	0	0.00136	0	0	0	0	0.00031	0	0	0	0.04856	0	0	0	0	0.00127	0	0	0.00406	0.0065	0	0	0	0	0	0	0	0	0	0	0.00587	0	0	0	0	0	0	0	0	0	0	0.02096	0
k__Bacteria|p__Proteobacteria|c__Gammaproteobacteria|o__Pasteurellales|f__Pasteurellaceae|g__Haemophilus|s__Haemophilus_influenzae|t__Haemophilus_influenzae_unclassified	0	0	0	0	0	0	0	0.00136	0	0	0	0	0.00031	0	0	0	0.04856	0	0	0	0	0.00127	0	0	0.00406	0.0065	0	0	0	0	0	0	0	0	0	0	0.00587	0	0	0	0	0	0	0	0	0	0	0.02096	0
k__Bacteria|p__Proteobacteria|c__Gammaproteobacteria|o__Pasteurellales|f__Pasteurellaceae|g__Haemophilus|s__Haemophilus_parahaemolyticus	0	0	0	0	0	0	0	0	0	0	0	0	0	0	0	0	0	0	0	0	0	0	0	0	0	0	0	0	0	0	0	0	0	0	0	0	0	0	0	0	0	0	0	0	0	0	0	0	0
k__Bacteria|p__Proteobacteria|c__Gammaproteobacteria|o__Pasteurellales|f__Pasteurellaceae|g__Haemophilus|s__Haemophilus_parahaemolyticus|t__GCF_000262265	0	0	0	0	0	0	0	0	0	0	0	0	0	0	0	0	0	0	0	0	0	0	0	0	0	0	0	0	0	0	0	0	0	0	0	0	0	0	0	0	0	0	0	0	0	0	0	0	0
k__Bacteria|p__Proteobacteria|c__Gammaproteobacteria|o__Pasteurellales|f__Pasteurellaceae|g__Haemophilus|s__Haemophilus_parainfluenzae	1.24982	0	0.00145	0.00091	0.01881	0	0	0.53943	0.91478	0	0.00185	0	6.99782	0	0.00863	0	0.34552	0.74228	0	3.79931	0.00401	0.01925	0	0	0	0.01172	0.07912	0.17439	0.02546	0	0	0.03221	0	0.48269	0.00856	0	0.87946	0.20891	0	0	7.32171	0	0	0.10348	0	0.03991	0	0.00436	0
k__Bacteria|p__Proteobacteria|c__Gammaproteobacteria|o__Pasteurellales|f__Pasteurellaceae|g__Haemophilus|s__Haemophilus_parainfluenzae|t__Haemophilus_parainfluenzae_unclassified	1.24982	0	0.00145	0.00091	0.01881	0	0	0.53943	0.91478	0	0.00185	0	6.99782	0	0.00863	0	0.34552	0.74228	0	3.79931	0.00401	0.01925	0	0	0	0.01172	0.07912	0.17439	0.02546	0	0	0.03221	0	0.48269	0.00856	0	0.87946	0.20891	0	0	7.32171	0	0	0.10348	0	0.03991	0	0.00436	0
k__Bacteria|p__Proteobacteria|c__Gammaproteobacteria|o__Pseudomonadales	0	0	0	0	0	0	0	0	0	0.01251	0	0	0	0	0.00398	0	1.34116	0	0.00066	0	0.00693	0	0	0.01021	0	0	0	0	0	0	0	0	0.01399	0.00689	0.01511	0	0	0	0	0	0	0.01253	0	0	0	0	0	0	0
k__Bacteria|p__Proteobacteria|c__Gammaproteobacteria|o__Pseudomonadales|f__Moraxellaceae	0	0	0	0	0	0	0	0	0	0	0	0	0	0	0	0	1.29722	0	0.00066	0	0	0	0	0	0	0	0	0	0	0	0	0	0	0	0	0	0	0	0	0	0	0	0	0	0	0	0	0	0
k__Bacteria|p__Proteobacteria|c__Gammaproteobacteria|o__Pseudomonadales|f__Moraxellaceae|g__Acinetobacter	0	0	0	0	0	0	0	0	0	0	0	0	0	0	0	0	1.29722	0	0.00066	0	0	0	0	0	0	0	0	0	0	0	0	0	0	0	0	0	0	0	0	0	0	0	0	0	0	0	0	0	0
k__Bacteria|p__Proteobacteria|c__Gammaproteobacteria|o__Pseudomonadales|f__Moraxellaceae|g__Acinetobacter|s__Acinetobacter_pittii_calcoaceticus_nosocomialis	0	0	0	0	0	0	0	0	0	0	0	0	0	0	0	0	1.27827	0	0	0	0	0	0	0	0	0	0	0	0	0	0	0	0	0	0	0	0	0	0	0	0	0	0	0	0	0	0	0	0
k__Bacteria|p__Proteobacteria|c__Gammaproteobacteria|o__Pseudomonadales|f__Moraxellaceae|g__Acinetobacter|s__Acinetobacter_pittii_calcoaceticus_nosocomialis|t__Acinetobacter_pittii_calcoaceticus_nosocomialis_unclassified	0	0	0	0	0	0	0	0	0	0	0	0	0	0	0	0	1.27827	0	0	0	0	0	0	0	0	0	0	0	0	0	0	0	0	0	0	0	0	0	0	0	0	0	0	0	0	0	0	0	0
k__Bacteria|p__Proteobacteria|c__Gammaproteobacteria|o__Pseudomonadales|f__Moraxellaceae|g__Acinetobacter|s__Acinetobacter_ursingii	0	0	0	0	0	0	0	0	0	0	0	0	0	0	0	0	0.01895	0	0.00066	0	0	0	0	0	0	0	0	0	0	0	0	0	0	0	0	0	0	0	0	0	0	0	0	0	0	0	0	0	0
k__Bacteria|p__Proteobacteria|c__Gammaproteobacteria|o__Pseudomonadales|f__Moraxellaceae|g__Acinetobacter|s__Acinetobacter_ursingii|t__Acinetobacter_ursingii_unclassified	0	0	0	0	0	0	0	0	0	0	0	0	0	0	0	0	0.01895	0	0.00066	0	0	0	0	0	0	0	0	0	0	0	0	0	0	0	0	0	0	0	0	0	0	0	0	0	0	0	0	0	0
k__Bacteria|p__Proteobacteria|c__Gammaproteobacteria|o__Pseudomonadales|f__Pseudomonadaceae	0	0	0	0	0	0	0	0	0	0.01251	0	0	0	0	0.00398	0	0.04394	0	0	0	0.00693	0	0	0.01021	0	0	0	0	0	0	0	0	0.01399	0.00689	0.01511	0	0	0	0	0	0	0.01253	0	0	0	0	0	0	0
k__Bacteria|p__Proteobacteria|c__Gammaproteobacteria|o__Pseudomonadales|f__Pseudomonadaceae|g__Pseudomonas	0	0	0	0	0	0	0	0	0	0.01251	0	0	0	0	0.00398	0	0.04394	0	0	0	0.00693	0	0	0.01021	0	0	0	0	0	0	0	0	0.01399	0.00689	0.01511	0	0	0	0	0	0	0.01253	0	0	0	0	0	0	0
k__Bacteria|p__Proteobacteria|c__Gammaproteobacteria|o__Pseudomonadales|f__Pseudomonadaceae|g__Pseudomonas|s__Pseudomonas_putida	0	0	0	0	0	0	0	0	0	0	0	0	0	0	0	0	0.02053	0	0	0	0	0	0	0	0	0	0	0	0	0	0	0	0	0	0	0	0	0	0	0	0	0	0	0	0	0	0	0	0
k__Bacteria|p__Proteobacteria|c__Gammaproteobacteria|o__Pseudomonadales|f__Pseudomonadaceae|g__Pseudomonas|s__Pseudomonas_putida|t__Pseudomonas_putida_unclassified	0	0	0	0	0	0	0	0	0	0	0	0	0	0	0	0	0.02053	0	0	0	0	0	0	0	0	0	0	0	0	0	0	0	0	0	0	0	0	0	0	0	0	0	0	0	0	0	0	0	0
k__Bacteria|p__Proteobacteria|c__Gammaproteobacteria|o__Pseudomonadales|f__Pseudomonadaceae|g__Pseudomonas|s__Pseudomonas_unclassified	0	0	0	0	0	0	0	0	0	0.01251	0	0	0	0	0.00398	0	0.02341	0	0	0	0.00693	0	0	0.01021	0	0	0	0	0	0	0	0	0.01399	0.00689	0.01511	0	0	0	0	0	0	0.01253	0	0	0	0	0	0	0
k__Bacteria|p__Proteobacteria|c__Gammaproteobacteria|o__Xanthomonadales	0	0	0	0	0	0	0	0	0	0	0	0	0	0	0	0	0.24522	0	0	0	0	0	0	0	0	0	0	0	0	0	0	0	0	0	0	0	0	0	0	0	0	0	0	0	0	0	0	0	0
k__Bacteria|p__Proteobacteria|c__Gammaproteobacteria|o__Xanthomonadales|f__Xanthomonadaceae	0	0	0	0	0	0	0	0	0	0	0	0	0	0	0	0	0.24522	0	0	0	0	0	0	0	0	0	0	0	0	0	0	0	0	0	0	0	0	0	0	0	0	0	0	0	0	0	0	0	0
k__Bacteria|p__Proteobacteria|c__Gammaproteobacteria|o__Xanthomonadales|f__Xanthomonadaceae|g__Stenotrophomonas	0	0	0	0	0	0	0	0	0	0	0	0	0	0	0	0	0.24522	0	0	0	0	0	0	0	0	0	0	0	0	0	0	0	0	0	0	0	0	0	0	0	0	0	0	0	0	0	0	0	0
k__Bacteria|p__Proteobacteria|c__Gammaproteobacteria|o__Xanthomonadales|f__Xanthomonadaceae|g__Stenotrophomonas|s__Stenotrophomonas_maltophilia	0	0	0	0	0	0	0	0	0	0	0	0	0	0	0	0	0.24522	0	0	0	0	0	0	0	0	0	0	0	0	0	0	0	0	0	0	0	0	0	0	0	0	0	0	0	0	0	0	0	0
k__Bacteria|p__Proteobacteria|c__Gammaproteobacteria|o__Xanthomonadales|f__Xanthomonadaceae|g__Stenotrophomonas|s__Stenotrophomonas_maltophilia|t__Stenotrophomonas_maltophilia_unclassified	0	0	0	0	0	0	0	0	0	0	0	0	0	0	0	0	0.24522	0	0	0	0	0	0	0	0	0	0	0	0	0	0	0	0	0	0	0	0	0	0	0	0	0	0	0	0	0	0	0	0
k__Eukaryota	0	0	0	0	0	0	0	0	0	0	0	0.00091	0	0.00617	0	0.08385	0	0	0	0	0	0	0	0	0	0	0	0	0	0	0	0	0	0	0	0	0	0	0	0	0	0	0	0	0	0	0	0	0
k__Eukaryota|p__Ascomycota	0	0	0	0	0	0	0	0	0	0	0	0.00091	0	0.00617	0	0.08385	0	0	0	0	0	0	0	0	0	0	0	0	0	0	0	0	0	0	0	0	0	0	0	0	0	0	0	0	0	0	0	0	0
k__Eukaryota|p__Ascomycota|c__Saccharomycetes	0	0	0	0	0	0	0	0	0	0	0	0.00091	0	0.00617	0	0.08385	0	0	0	0	0	0	0	0	0	0	0	0	0	0	0	0	0	0	0	0	0	0	0	0	0	0	0	0	0	0	0	0	0
k__Eukaryota|p__Ascomycota|c__Saccharomycetes|o__Saccharomycetales	0	0	0	0	0	0	0	0	0	0	0	0.00091	0	0.00617	0	0.08385	0	0	0	0	0	0	0	0	0	0	0	0	0	0	0	0	0	0	0	0	0	0	0	0	0	0	0	0	0	0	0	0	0
k__Eukaryota|p__Ascomycota|c__Saccharomycetes|o__Saccharomycetales|f__Debaryomycetaceae	0	0	0	0	0	0	0	0	0	0	0	0	0	0	0	0.0071	0	0	0	0	0	0	0	0	0	0	0	0	0	0	0	0	0	0	0	0	0	0	0	0	0	0	0	0	0	0	0	0	0
k__Eukaryota|p__Ascomycota|c__Saccharomycetes|o__Saccharomycetales|f__Debaryomycetaceae|g__Debaryomycetaceae_unclassified	0	0	0	0	0	0	0	0	0	0	0	0	0	0	0	0.0071	0	0	0	0	0	0	0	0	0	0	0	0	0	0	0	0	0	0	0	0	0	0	0	0	0	0	0	0	0	0	0	0	0
k__Eukaryota|p__Ascomycota|c__Saccharomycetes|o__Saccharomycetales|f__Saccharomycetales_noname	0	0	0	0	0	0	0	0	0	0	0	0.00091	0	0.00617	0	0.07675	0	0	0	0	0	0	0	0	0	0	0	0	0	0	0	0	0	0	0	0	0	0	0	0	0	0	0	0	0	0	0	0	0
k__Eukaryota|p__Ascomycota|c__Saccharomycetes|o__Saccharomycetales|f__Saccharomycetales_noname|g__Candida	0	0	0	0	0	0	0	0	0	0	0	0.00091	0	0.00617	0	0.07675	0	0	0	0	0	0	0	0	0	0	0	0	0	0	0	0	0	0	0	0	0	0	0	0	0	0	0	0	0	0	0	0	0
k__Eukaryota|p__Ascomycota|c__Saccharomycetes|o__Saccharomycetales|f__Saccharomycetales_noname|g__Candida|s__Candida_albicans	0	0	0	0	0	0	0	0	0	0	0	0.00091	0	0.00617	0	0.07675	0	0	0	0	0	0	0	0	0	0	0	0	0	0	0	0	0	0	0	0	0	0	0	0	0	0	0	0	0	0	0	0	0
k__Eukaryota|p__Ascomycota|c__Saccharomycetes|o__Saccharomycetales|f__Saccharomycetales_noname|g__Candida|s__Candida_albicans|t__GCA_000182965	0	0	0	0	0	0	0	0	0	0	0	0.00091	0	0.00617	0	0.07675	0	0	0	0	0	0	0	0	0	0	0	0	0	0	0	0	0	0	0	0	0	0	0	0	0	0	0	0	0	0	0	0	0
k__Viruses	0	0.23152	0	0	0.01492	0.00172	0	0.00595	0	0.23046	0.02021	0.00882	0.00838	0	0	0	0.00921	0	0	0.03201	0	0.03068	0	0	0	0.01511	0.05811	0	0.00438	0	0	0.00288	0.00586	0.00722	0	0	0.00122	26.5396	0	0.02029	0.53378	0.00525	0	0	0.00123	0	0	0.40964	0
k__Viruses|p__Viruses_noname	0	0.23152	0	0	0.01492	0.00172	0	0.00595	0	0.23046	0.02021	0.00882	0.00838	0	0	0	0.00921	0	0	0.03201	0	0.03068	0	0	0	0.01511	0.05811	0	0.00438	0	0	0.00288	0.00586	0.00722	0	0	0.00122	26.5396	0	0.02029	0.53378	0.00525	0	0	0.00123	0	0	0.40964	0
k__Viruses|p__Viruses_noname|c__Viruses_noname	0	0.23152	0	0	0.01492	0.00172	0	0.00595	0	0.23046	0.02021	0.00882	0.00838	0	0	0	0.00921	0	0	0.03201	0	0.03068	0	0	0	0.01511	0.05811	0	0.00438	0	0	0.00288	0.00586	0.00722	0	0	0.00122	26.5396	0	0.02029	0.53378	0.00525	0	0	0.00123	0	0	0.40964	0
k__Viruses|p__Viruses_noname|c__Viruses_noname|o__Caudovirales	0	0.23152	0	0	0.01492	0	0	0	0	0.23046	0.02021	0.00695	0	0	0	0	0	0	0	0	0	0.0297	0	0	0	0	0	0	0	0	0	0	0	0	0	0	0	26.5396	0	0	0.48496	0	0	0	0	0	0	0.10133	0
k__Viruses|p__Viruses_noname|c__Viruses_noname|o__Caudovirales|f__Myoviridae	0	0	0	0	0	0	0	0	0	0	0	0	0	0	0	0	0	0	0	0	0	0	0	0	0	0	0	0	0	0	0	0	0	0	0	0	0	0.01522	0	0	0	0	0	0	0	0	0	0	0
k__Viruses|p__Viruses_noname|c__Viruses_noname|o__Caudovirales|f__Myoviridae|g__PhiCD119likevirus	0	0	0	0	0	0	0	0	0	0	0	0	0	0	0	0	0	0	0	0	0	0	0	0	0	0	0	0	0	0	0	0	0	0	0	0	0	0.01522	0	0	0	0	0	0	0	0	0	0	0
k__Viruses|p__Viruses_noname|c__Viruses_noname|o__Caudovirales|f__Myoviridae|g__PhiCD119likevirus|s__PhiCD119likevirus_unclassified	0	0	0	0	0	0	0	0	0	0	0	0	0	0	0	0	0	0	0	0	0	0	0	0	0	0	0	0	0	0	0	0	0	0	0	0	0	0.01522	0	0	0	0	0	0	0	0	0	0	0
k__Viruses|p__Viruses_noname|c__Viruses_noname|o__Caudovirales|f__Podoviridae	0	0	0	0	0	0	0	0	0	0	0	0.00695	0	0	0	0	0	0	0	0	0	0	0	0	0	0	0	0	0	0	0	0	0	0	0	0	0	26.5244	0	0	0	0	0	0	0	0	0	0	0
k__Viruses|p__Viruses_noname|c__Viruses_noname|o__Caudovirales|f__Podoviridae|g__Epsilon15likevirus	0	0	0	0	0	0	0	0	0	0	0	0.00695	0	0	0	0	0	0	0	0	0	0	0	0	0	0	0	0	0	0	0	0	0	0	0	0	0	0	0	0	0	0	0	0	0	0	0	0	0
k__Viruses|p__Viruses_noname|c__Viruses_noname|o__Caudovirales|f__Podoviridae|g__Epsilon15likevirus|s__Epsilon15likevirus_unclassified	0	0	0	0	0	0	0	0	0	0	0	0.00695	0	0	0	0	0	0	0	0	0	0	0	0	0	0	0	0	0	0	0	0	0	0	0	0	0	0	0	0	0	0	0	0	0	0	0	0	0
k__Viruses|p__Viruses_noname|c__Viruses_noname|o__Caudovirales|f__Podoviridae|g__P22likevirus	0	0	0	0	0	0	0	0	0	0	0	0	0	0	0	0	0	0	0	0	0	0	0	0	0	0	0	0	0	0	0	0	0	0	0	0	0	26.5244	0	0	0	0	0	0	0	0	0	0	0
k__Viruses|p__Viruses_noname|c__Viruses_noname|o__Caudovirales|f__Podoviridae|g__P22likevirus|s__Enterobacteria_phage_ST104	0	0	0	0	0	0	0	0	0	0	0	0	0	0	0	0	0	0	0	0	0	0	0	0	0	0	0	0	0	0	0	0	0	0	0	0	0	26.5244	0	0	0	0	0	0	0	0	0	0	0
k__Viruses|p__Viruses_noname|c__Viruses_noname|o__Caudovirales|f__Podoviridae|g__P22likevirus|s__Enterobacteria_phage_ST104|t__PRJNA14499	0	0	0	0	0	0	0	0	0	0	0	0	0	0	0	0	0	0	0	0	0	0	0	0	0	0	0	0	0	0	0	0	0	0	0	0	0	26.5244	0	0	0	0	0	0	0	0	0	0	0
k__Viruses|p__Viruses_noname|c__Viruses_noname|o__Caudovirales|f__Siphoviridae	0	0.23152	0	0	0.01492	0	0	0	0	0.23046	0.02021	0	0	0	0	0	0	0	0	0	0	0.0297	0	0	0	0	0	0	0	0	0	0	0	0	0	0	0	0	0	0	0.48496	0	0	0	0	0	0	0.10133	0
k__Viruses|p__Viruses_noname|c__Viruses_noname|o__Caudovirales|f__Siphoviridae|g__Siphoviridae_noname	0	0.23152	0	0	0.01492	0	0	0	0	0.23046	0.02021	0	0	0	0	0	0	0	0	0	0	0.0297	0	0	0	0	0	0	0	0	0	0	0	0	0	0	0	0	0	0	0.48496	0	0	0	0	0	0	0.10133	0
k__Viruses|p__Viruses_noname|c__Viruses_noname|o__Caudovirales|f__Siphoviridae|g__Siphoviridae_noname|s__Lactobacillus_phage_Lc_Nu	0	0	0	0	0	0	0	0	0	0.23046	0	0	0	0	0	0	0	0	0	0	0	0	0	0	0	0	0	0	0	0	0	0	0	0	0	0	0	0	0	0	0	0	0	0	0	0	0	0	0
k__Viruses|p__Viruses_noname|c__Viruses_noname|o__Caudovirales|f__Siphoviridae|g__Siphoviridae_noname|s__Lactobacillus_phage_Lc_Nu|t__Lactobacillus_phage_Lc_Nu_unclassified	0	0	0	0	0	0	0	0	0	0.23046	0	0	0	0	0	0	0	0	0	0	0	0	0	0	0	0	0	0	0	0	0	0	0	0	0	0	0	0	0	0	0	0	0	0	0	0	0	0	0
k__Viruses|p__Viruses_noname|c__Viruses_noname|o__Caudovirales|f__Siphoviridae|g__Siphoviridae_noname|s__Propionibacterium_phage_P101A	0	0.23152	0	0	0	0	0	0	0	0	0	0	0	0	0	0	0	0	0	0	0	0	0	0	0	0	0	0	0	0	0	0	0	0	0	0	0	0	0	0	0	0	0	0	0	0	0	0	0
k__Viruses|p__Viruses_noname|c__Viruses_noname|o__Caudovirales|f__Siphoviridae|g__Siphoviridae_noname|s__Propionibacterium_phage_P101A|t__PRJNA177531	0	0.23152	0	0	0	0	0	0	0	0	0	0	0	0	0	0	0	0	0	0	0	0	0	0	0	0	0	0	0	0	0	0	0	0	0	0	0	0	0	0	0	0	0	0	0	0	0	0	0
k__Viruses|p__Viruses_noname|c__Viruses_noname|o__Caudovirales|f__Siphoviridae|g__Siphoviridae_noname|s__Propionibacterium_phage_P14_4	0	0	0	0	0	0	0	0	0	0	0	0	0	0	0	0	0	0	0	0	0	0	0	0	0	0	0	0	0	0	0	0	0	0	0	0	0	0	0	0	0.48496	0	0	0	0	0	0	0	0
k__Viruses|p__Viruses_noname|c__Viruses_noname|o__Caudovirales|f__Siphoviridae|g__Siphoviridae_noname|s__Propionibacterium_phage_P14_4|t__PRJNA177530	0	0	0	0	0	0	0	0	0	0	0	0	0	0	0	0	0	0	0	0	0	0	0	0	0	0	0	0	0	0	0	0	0	0	0	0	0	0	0	0	0.48496	0	0	0	0	0	0	0	0
k__Viruses|p__Viruses_noname|c__Viruses_noname|o__Caudovirales|f__Siphoviridae|g__Siphoviridae_noname|s__Propionibacterium_phage_PAD20	0	0	0	0	0.01492	0	0	0	0	0	0.02021	0	0	0	0	0	0	0	0	0	0	0	0	0	0	0	0	0	0	0	0	0	0	0	0	0	0	0	0	0	0	0	0	0	0	0	0	0	0
k__Viruses|p__Viruses_noname|c__Viruses_noname|o__Caudovirales|f__Siphoviridae|g__Siphoviridae_noname|s__Propionibacterium_phage_PAD20|t__PRJNA66341	0	0	0	0	0.01492	0	0	0	0	0	0.02021	0	0	0	0	0	0	0	0	0	0	0	0	0	0	0	0	0	0	0	0	0	0	0	0	0	0	0	0	0	0	0	0	0	0	0	0	0	0
k__Viruses|p__Viruses_noname|c__Viruses_noname|o__Caudovirales|f__Siphoviridae|g__Siphoviridae_noname|s__Propionibacterium_phage_PAS50	0	0	0	0	0	0	0	0	0	0	0	0	0	0	0	0	0	0	0	0	0	0.0297	0	0	0	0	0	0	0	0	0	0	0	0	0	0	0	0	0	0	0	0	0	0	0	0	0	0	0
k__Viruses|p__Viruses_noname|c__Viruses_noname|o__Caudovirales|f__Siphoviridae|g__Siphoviridae_noname|s__Propionibacterium_phage_PAS50|t__PRJNA66339	0	0	0	0	0	0	0	0	0	0	0	0	0	0	0	0	0	0	0	0	0	0.0297	0	0	0	0	0	0	0	0	0	0	0	0	0	0	0	0	0	0	0	0	0	0	0	0	0	0	0
k__Viruses|p__Viruses_noname|c__Viruses_noname|o__Caudovirales|f__Siphoviridae|g__Siphoviridae_noname|s__Staphylococcus_phage_phiETA2	0	0	0	0	0	0	0	0	0	0	0	0	0	0	0	0	0	0	0	0	0	0	0	0	0	0	0	0	0	0	0	0	0	0	0	0	0	0	0	0	0	0	0	0	0	0	0	0.10133	0
k__Viruses|p__Viruses_noname|c__Viruses_noname|o__Caudovirales|f__Siphoviridae|g__Siphoviridae_noname|s__Staphylococcus_phage_phiETA2|t__PRJNA18669	0	0	0	0	0	0	0	0	0	0	0	0	0	0	0	0	0	0	0	0	0	0	0	0	0	0	0	0	0	0	0	0	0	0	0	0	0	0	0	0	0	0	0	0	0	0	0	0.10133	0
k__Viruses|p__Viruses_noname|c__Viruses_noname|o__Viruses_noname	0	0	0	0	0	0.00172	0	0.00595	0	0	0	0.00187	0.00838	0	0	0	0.00921	0	0	0.03201	0	0.00098	0	0	0	0.01511	0.05811	0	0.00438	0	0	0.00288	0.00586	0.00722	0	0	0.00122	0	0	0.02029	0.04882	0.00525	0	0	0.00123	0	0	0.30831	0
k__Viruses|p__Viruses_noname|c__Viruses_noname|o__Viruses_noname|f__Adenoviridae	0	0	0	0	0	0	0	0	0	0	0	0	0	0	0	0	0	0	0	0	0	0	0	0	0	0	0	0	0	0	0	0	0	0	0	0	0	0	0	0	0	0	0	0	0	0	0	0	0
k__Viruses|p__Viruses_noname|c__Viruses_noname|o__Viruses_noname|f__Adenoviridae|g__Mastadenovirus	0	0	0	0	0	0	0	0	0	0	0	0	0	0	0	0	0	0	0	0	0	0	0	0	0	0	0	0	0	0	0	0	0	0	0	0	0	0	0	0	0	0	0	0	0	0	0	0	0
k__Viruses|p__Viruses_noname|c__Viruses_noname|o__Viruses_noname|f__Adenoviridae|g__Mastadenovirus|s__Human_adenovirus_D	0	0	0	0	0	0	0	0	0	0	0	0	0	0	0	0	0	0	0	0	0	0	0	0	0	0	0	0	0	0	0	0	0	0	0	0	0	0	0	0	0	0	0	0	0	0	0	0	0
k__Viruses|p__Viruses_noname|c__Viruses_noname|o__Viruses_noname|f__Adenoviridae|g__Mastadenovirus|s__Human_adenovirus_D|t__Human_adenovirus_D_unclassified	0	0	0	0	0	0	0	0	0	0	0	0	0	0	0	0	0	0	0	0	0	0	0	0	0	0	0	0	0	0	0	0	0	0	0	0	0	0	0	0	0	0	0	0	0	0	0	0	0
k__Viruses|p__Viruses_noname|c__Viruses_noname|o__Viruses_noname|f__Partitiviridae	0	0	0	0	0	0	0	0.00595	0	0	0	0	0	0	0	0	0	0	0	0	0	0	0	0	0	0	0.02253	0	0	0	0	0	0	0	0	0	0	0	0	0	0.04106	0	0	0	0	0	0	0.17817	0
k__Viruses|p__Viruses_noname|c__Viruses_noname|o__Viruses_noname|f__Partitiviridae|g__Alphacryptovirus	0	0	0	0	0	0	0	0.00595	0	0	0	0	0	0	0	0	0	0	0	0	0	0	0	0	0	0	0.02253	0	0	0	0	0	0	0	0	0	0	0	0	0	0.04106	0	0	0	0	0	0	0.17817	0
k__Viruses|p__Viruses_noname|c__Viruses_noname|o__Viruses_noname|f__Partitiviridae|g__Alphacryptovirus|s__Vicia_cryptic_virus	0	0	0	0	0	0	0	0.00595	0	0	0	0	0	0	0	0	0	0	0	0	0	0	0	0	0	0	0.02253	0	0	0	0	0	0	0	0	0	0	0	0	0	0.04106	0	0	0	0	0	0	0.17817	0
k__Viruses|p__Viruses_noname|c__Viruses_noname|o__Viruses_noname|f__Partitiviridae|g__Alphacryptovirus|s__Vicia_cryptic_virus|t__PRJNA15555	0	0	0	0	0	0	0	0.00595	0	0	0	0	0	0	0	0	0	0	0	0	0	0	0	0	0	0	0.02253	0	0	0	0	0	0	0	0	0	0	0	0	0	0.04106	0	0	0	0	0	0	0.17817	0
k__Viruses|p__Viruses_noname|c__Viruses_noname|o__Viruses_noname|f__Potyviridae	0	0	0	0	0	0.00172	0	0	0	0	0	0.00187	0.00838	0	0	0	0.00921	0	0	0.00376	0	0.00098	0	0	0	0.01511	0.00425	0	0.00438	0	0	0.00288	0.00586	0.00722	0	0	0.00122	0	0	0.0071	0.00775	0.00525	0	0	0.00123	0	0	0.08258	0
k__Viruses|p__Viruses_noname|c__Viruses_noname|o__Viruses_noname|f__Potyviridae|g__Potyvirus	0	0	0	0	0	0.00172	0	0	0	0	0	0.00187	0.00838	0	0	0	0.00921	0	0	0.00376	0	0.00098	0	0	0	0.01511	0.00425	0	0.00438	0	0	0.00288	0.00586	0.00722	0	0	0.00122	0	0	0.0071	0.00775	0.00525	0	0	0.00123	0	0	0.08258	0
k__Viruses|p__Viruses_noname|c__Viruses_noname|o__Viruses_noname|f__Potyviridae|g__Potyvirus|s__Dasheen_mosaic_virus	0	0	0	0	0	0.00172	0	0	0	0	0	0.00187	0.00838	0	0	0	0.00921	0	0	0.00376	0	0.00098	0	0	0	0.01511	0.00425	0	0.00438	0	0	0.00288	0.00586	0.00722	0	0	0.00122	0	0	0.0071	0.00775	0.00525	0	0	0.00123	0	0	0.08258	0
k__Viruses|p__Viruses_noname|c__Viruses_noname|o__Viruses_noname|f__Potyviridae|g__Potyvirus|s__Dasheen_mosaic_virus|t__PRJNA15388	0	0	0	0	0	0.00172	0	0	0	0	0	0.00187	0.00838	0	0	0	0.00921	0	0	0.00376	0	0.00098	0	0	0	0.01511	0.00425	0	0.00438	0	0	0.00288	0.00586	0.00722	0	0	0.00122	0	0	0.0071	0.00775	0.00525	0	0	0.00123	0	0	0.08258	0
k__Viruses|p__Viruses_noname|c__Viruses_noname|o__Viruses_noname|f__Retroviridae	0	0	0	0	0	0	0	0	0	0	0	0	0	0	0	0	0	0	0	0	0	0	0	0	0	0	0	0	0	0	0	0	0	0	0	0	0	0	0	0	0	0	0	0	0	0	0	0.00242	0
k__Viruses|p__Viruses_noname|c__Viruses_noname|o__Viruses_noname|f__Retroviridae|g__Epsilonretrovirus	0	0	0	0	0	0	0	0	0	0	0	0	0	0	0	0	0	0	0	0	0	0	0	0	0	0	0	0	0	0	0	0	0	0	0	0	0	0	0	0	0	0	0	0	0	0	0	0.00242	0
k__Viruses|p__Viruses_noname|c__Viruses_noname|o__Viruses_noname|f__Retroviridae|g__Epsilonretrovirus|s__Walleye_dermal_sarcoma_virus	0	0	0	0	0	0	0	0	0	0	0	0	0	0	0	0	0	0	0	0	0	0	0	0	0	0	0	0	0	0	0	0	0	0	0	0	0	0	0	0	0	0	0	0	0	0	0	0.00242	0
k__Viruses|p__Viruses_noname|c__Viruses_noname|o__Viruses_noname|f__Retroviridae|g__Epsilonretrovirus|s__Walleye_dermal_sarcoma_virus|t__PRJNA14718	0	0	0	0	0	0	0	0	0	0	0	0	0	0	0	0	0	0	0	0	0	0	0	0	0	0	0	0	0	0	0	0	0	0	0	0	0	0	0	0	0	0	0	0	0	0	0	0.00242	0
k__Viruses|p__Viruses_noname|c__Viruses_noname|o__Viruses_noname|f__Viruses_noname	0	0	0	0	0	0	0	0	0	0	0	0	0	0	0	0	0	0	0	0.02825	0	0	0	0	0	0	0.03133	0	0	0	0	0	0	0	0	0	0	0	0	0.01319	0	0	0	0	0	0	0	0.04514	0
k__Viruses|p__Viruses_noname|c__Viruses_noname|o__Viruses_noname|f__Viruses_noname|g__Viruses_noname	0	0	0	0	0	0	0	0	0	0	0	0	0	0	0	0	0	0	0	0.02825	0	0	0	0	0	0	0.03133	0	0	0	0	0	0	0	0	0	0	0	0	0.01319	0	0	0	0	0	0	0	0.04514	0
k__Viruses|p__Viruses_noname|c__Viruses_noname|o__Viruses_noname|f__Viruses_noname|g__Viruses_noname|s__Alternanthera_yellow_vein_betasatellite	0	0	0	0	0	0	0	0	0	0	0	0	0	0	0	0	0	0	0	0	0	0	0	0	0	0	0	0	0	0	0	0	0	0	0	0	0	0	0	0	0	0	0	0	0	0	0	0.02284	0
k__Viruses|p__Viruses_noname|c__Viruses_noname|o__Viruses_noname|f__Viruses_noname|g__Viruses_noname|s__Alternanthera_yellow_vein_betasatellite|t__PRJNA19833	0	0	0	0	0	0	0	0	0	0	0	0	0	0	0	0	0	0	0	0	0	0	0	0	0	0	0	0	0	0	0	0	0	0	0	0	0	0	0	0	0	0	0	0	0	0	0	0.02284	0
k__Viruses|p__Viruses_noname|c__Viruses_noname|o__Viruses_noname|f__Viruses_noname|g__Viruses_noname|s__Cotton_leaf_curl_Multan_virus_satellite_U36_1	0	0	0	0	0	0	0	0	0	0	0	0	0	0	0	0	0	0	0	0	0	0	0	0	0	0	0	0	0	0	0	0	0	0	0	0	0	0	0	0.01319	0	0	0	0	0	0	0	0	0
k__Viruses|p__Viruses_noname|c__Viruses_noname|o__Viruses_noname|f__Viruses_noname|g__Viruses_noname|s__Cotton_leaf_curl_Multan_virus_satellite_U36_1|t__PRJNA16312	0	0	0	0	0	0	0	0	0	0	0	0	0	0	0	0	0	0	0	0	0	0	0	0	0	0	0	0	0	0	0	0	0	0	0	0	0	0	0	0.01319	0	0	0	0	0	0	0	0	0
k__Viruses|p__Viruses_noname|c__Viruses_noname|o__Viruses_noname|f__Viruses_noname|g__Viruses_noname|s__Emilia_yellow_vein_virus_associated_DNA_beta	0	0	0	0	0	0	0	0	0	0	0	0	0	0	0	0	0	0	0	0.02825	0	0	0	0	0	0	0	0	0	0	0	0	0	0	0	0	0	0	0	0	0	0	0	0	0	0	0	0	0
k__Viruses|p__Viruses_noname|c__Viruses_noname|o__Viruses_noname|f__Viruses_noname|g__Viruses_noname|s__Emilia_yellow_vein_virus_associated_DNA_beta|t__PRJNA37893	0	0	0	0	0	0	0	0	0	0	0	0	0	0	0	0	0	0	0	0.02825	0	0	0	0	0	0	0	0	0	0	0	0	0	0	0	0	0	0	0	0	0	0	0	0	0	0	0	0	0
k__Viruses|p__Viruses_noname|c__Viruses_noname|o__Viruses_noname|f__Viruses_noname|g__Viruses_noname|s__Leucas_zeylanica_yellow_vein_virus_satellite_DNA_beta	0	0	0	0	0	0	0	0	0	0	0	0	0	0	0	0	0	0	0	0	0	0	0	0	0	0	0.03133	0	0	0	0	0	0	0	0	0	0	0	0	0	0	0	0	0	0	0	0	0	0
k__Viruses|p__Viruses_noname|c__Viruses_noname|o__Viruses_noname|f__Viruses_noname|g__Viruses_noname|s__Leucas_zeylanica_yellow_vein_virus_satellite_DNA_beta|t__PRJNA41305	0	0	0	0	0	0	0	0	0	0	0	0	0	0	0	0	0	0	0	0	0	0	0	0	0	0	0.03133	0	0	0	0	0	0	0	0	0	0	0	0	0	0	0	0	0	0	0	0	0	0
k__Viruses|p__Viruses_noname|c__Viruses_noname|o__Viruses_noname|f__Viruses_noname|g__Viruses_noname|s__Tomato_leaf_curl_Philippine_betasatellite	0	0	0	0	0	0	0	0	0	0	0	0	0	0	0	0	0	0	0	0	0	0	0	0	0	0	0	0	0	0	0	0	0	0	0	0	0	0	0	0	0	0	0	0	0	0	0	0	0
k__Viruses|p__Viruses_noname|c__Viruses_noname|o__Viruses_noname|f__Viruses_noname|g__Viruses_noname|s__Tomato_leaf_curl_Philippine_betasatellite|t__PRJNA19865	0	0	0	0	0	0	0	0	0	0	0	0	0	0	0	0	0	0	0	0	0	0	0	0	0	0	0	0	0	0	0	0	0	0	0	0	0	0	0	0	0	0	0	0	0	0	0	0	0
k__Viruses|p__Viruses_noname|c__Viruses_noname|o__Viruses_noname|f__Viruses_noname|g__Viruses_noname|s__Tomato_yellow_leaf_curl_China_betasatellite	0	0	0	0	0	0	0	0	0	0	0	0	0	0	0	0	0	0	0	0	0	0	0	0	0	0	0	0	0	0	0	0	0	0	0	0	0	0	0	0	0	0	0	0	0	0	0	0	0
k__Viruses|p__Viruses_noname|c__Viruses_noname|o__Viruses_noname|f__Viruses_noname|g__Viruses_noname|s__Tomato_yellow_leaf_curl_China_betasatellite|t__PRJNA181248	0	0	0	0	0	0	0	0	0	0	0	0	0	0	0	0	0	0	0	0	0	0	0	0	0	0	0	0	0	0	0	0	0	0	0	0	0	0	0	0	0	0	0	0	0	0	0	0	0
k__Viruses|p__Viruses_noname|c__Viruses_noname|o__Viruses_noname|f__Viruses_noname|g__Viruses_noname|s__Vernonia_yellow_vein_Fujian_virus_betasatellite	0	0	0	0	0	0	0	0	0	0	0	0	0	0	0	0	0	0	0	0	0	0	0	0	0	0	0	0	0	0	0	0	0	0	0	0	0	0	0	0	0	0	0	0	0	0	0	0.0223	0
k__Viruses|p__Viruses_noname|c__Viruses_noname|o__Viruses_noname|f__Viruses_noname|g__Viruses_noname|s__Vernonia_yellow_vein_Fujian_virus_betasatellite|t__PRJNA72143	0	0	0	0	0	0	0	0	0	0	0	0	0	0	0	0	0	0	0	0	0	0	0	0	0	0	0	0	0	0	0	0	0	0	0	0	0	0	0	0	0	0	0	0	0	0	0	0.0223	0
k__Viruses|p__Viruses_noname|c__Viruses_noname|o__Viruses_noname|f__Viruses_noname|g__Viruses_noname|s__Zinnia_leaf_curl_virus_associated_DNA_beta	0	0	0	0	0	0	0	0	0	0	0	0	0	0	0	0	0	0	0	0	0	0	0	0	0	0	0	0	0	0	0	0	0	0	0	0	0	0	0	0	0	0	0	0	0	0	0	0	0
k__Viruses|p__Viruses_noname|c__Viruses_noname|o__Viruses_noname|f__Viruses_noname|g__Viruses_noname|s__Zinnia_leaf_curl_virus_associated_DNA_beta|t__PRJNA14538	0	0	0	0	0	0	0	0	0	0	0	0	0	0	0	0	0	0	0	0	0	0	0	0	0	0	0	0	0	0	0	0	0	0	0	0	0	0	0	0	0	0	0	0	0	0	0	0	0
[truncated: 11 more columns]
