# Supplementary material for: Early-life gut microbiome modulation reduces the abundance of antibiotic-resistant bacteria
Source: Antimicrob Resist Infect Control. 2019 Aug 14;8:131. doi: 10.1186/s13756-019-0583-6 (PMC6693174; doi:10.1186/s13756-019-0583-6)
Supplement: Supplementary file 4 — Table S3. Global ARG profile by sample. Number of quality filtered hits for every sample against the CARD database. First column reports the annotation in the following order: protein ID based on NCBI reference sequence database; antibiotic resistance gene ID according to the CARD database and protein name. (XLS 312 kb) [file 13756_2019_583_MOESM4_ESM.xls]

## Sheet: Antibiotic resistance genes
ARG-CARD annotation	7020	7022	7006	7064	7042	7085	7071	7018	7053	7046	7029	7040	7002	7070	7055	7025	7014	7052	7074	7028	7077	7023	7054	7072	7004	7019	7005	7094	7079	7012	7035	7091	7007	7058	7001	7032	7021	7075	7067	7086	7084	7068	7080	7149	7076	7146	7140	7056	7174
gb|YP_002743273.1|ARO:3000616|mel	58	16	50	99	2	79	0	2	56	0	8	207	10	43	621	598	36	10	23	113	91	122	2	0	288	31	9	6	212	27	36	9	21	359	0	54	6612	35	87	56	637	17	44	43	71	43	0	12	0
gb|YP_489794.1|ARO:3000263|marA	189	1	8	0	156	0	11	0	0	10	36	51	1	0	0	0	152	205	29	254	0	15	1	10	194	409	0	7	81	0	0	0	0	0	0	5	990	192	117	216	349	0	0	55	40	3	0	0	23
gb|AFK13827.1|ARO:3004108|Enterobacter	295	4	17	0	74	0	14	0	0	4	10	110	0	0	0	0	198	76	23	213	0	4	14	4	80	567	66	15	122	0	0	2	0	0	0	2	995	88	35	81	427	0	0	15	18	3	0	77	53
gb|AAC75137.1|ARO:3000794|mdtC	1171	5	63	0	1163	0	62	0	0	87	242	427	1	0	0	1	840	1261	180	1631	1	78	20	49	1094	2927	151	53	500	0	0	5	0	0	0	37	4385	1176	798	1380	1662	0	0	445	306	26	3	1192	951
gb|AAC76298.1|ARO:3000502|acrF	758	1	72	2	2034	0	42	0	0	125	372	208	0	0	0	1	563	1991	229	1233	0	149	5	71	864	1213	27	19	228	0	0	3	0	0	0	49	2500	874	1141	2068	79	0	0	681	434	40	1	1981	1067
gb|BAB38442|ARO:3004126|Escherichia	355	5	34	1	827	0	30	0	0	48	145	145	1	0	0	0	214	840	92	512	0	53	8	29	316	709	61	14	178	0	0	0	0	0	0	28	968	324	468	882	716	0	0	258	189	13	0	760	477
gb|YP_001693238|ARO:3003923|oqxB	384	11	41	0	0	0	112	0	0	0	0	469	0	0	0	0	1239	0	36	0	0	0	19	0	3	3765	320	58	761	0	0	0	0	0	0	0	0	17	0	0	2754	0	0	0	0	0	1	0	0
gb|AAC76733.1|ARO:3001215|mdtL	239	0	20	0	823	0	14	0	0	50	133	52	0	0	0	1	135	710	92	302	0	59	1	31	194	281	0	8	64	0	0	2	0	0	0	21	396	237	459	863	189	0	0	229	156	9	0	770	569
gb|NP_417544.5|ARO:3000024|patA	974	10	52	0	884	0	45	0	0	54	150	316	1	0	0	1	602	854	106	1184	0	48	19	33	741	1705	0	34	380	0	0	6	0	0	0	20	3259	751	466	880	1321	0	1	292	172	21	0	884	607
gb|NP_415434.1|ARO:3003950|msbA	780	10	47	2	834	0	49	0	0	48	177	263	0	0	0	0	570	885	122	1240	0	57	13	29	931	1610	159	31	341	0	0	2	0	0	0	24	2903	975	533	924	1291	0	0	301	225	15	0	765	398
gb|NP_414995.1|ARO:3000216|acrB	1642	11	94	3	1664	0	93	0	0	89	327	555	1	0	0	1	1181	1717	243	2487	0	102	27	55	1642	4607	339	46	698	0	0	6	0	0	0	48	6038	1804	971	1745	2468	0	0	532	394	34	0	1557	1168
gb|NP_415632.1|ARO:3003844|mfd	1491	19	98	0	1613	0	101	6	4	72	305	483	23	0	0	2	1102	1629	256	2084	0	98	28	58	1515	3211	295	72	702	0	0	7	0	7	0	40	5605	1354	1021	1710	2374	1	0	582	337	30	3	1551	1255
gb|BAE77933.1|ARO:3000518|CRP	563	7	34	1	481	0	36	5	4	28	89	174	27	0	0	0	402	439	78	650	0	19	11	15	431	1148	214	21	265	0	0	5	0	7	0	7	2064	417	250	466	768	1	0	113	99	17	0	413	222
gb|YP_490697.1|ARO:3000491|acrD	1582	10	112	0	1657	0	106	0	0	101	311	509	0	0	0	3	1056	1767	250	2315	0	92	19	60	1472	3521	187	61	622	0	0	6	0	0	0	36	5157	1551	1024	1726	1799	2	0	602	394	37	4	1508	1227
gb|NP_312864.1|ARO:3000830|cpxA	829	8	40	1	1089	0	53	0	0	46	153	253	1	0	0	0	549	962	141	1253	0	68	8	29	805	1753	98	28	283	0	0	4	0	0	0	24	3019	770	556	1031	1201	0	0	299	206	23	1	933	709
gb|NP_417169.1|ARO:3000516|emrR	331	3	22	0	297	0	24	0	0	13	62	126	0	0	0	0	281	335	56	464	0	26	7	10	351	661	62	13	149	0	0	0	0	0	0	6	1367	348	202	326	509	0	1	129	78	5	0	353	119
gb|AAC76297.1|ARO:3000499|acrE	88	0	16	0	688	0	2	0	0	35	123	8	0	0	0	1	84	697	83	242	0	53	1	34	160	247	0	2	15	0	0	1	0	0	0	29	167	154	436	674	1	0	0	212	129	8	0	685	348
gb|AAC76539.1|ARO:3000796|mdtF	218	0	59	2	2056	0	7	0	0	111	340	40	1	0	0	0	196	1879	227	852	0	129	0	84	817	134	2	1	47	0	0	0	0	0	0	52	207	687	1104	2101	4	0	0	593	416	42	0	1965	1227
gb|AML99881.1|ARO:3001327|mdtK	224	3	4	0	94	0	14	0	0	4	13	62	0	0	0	0	141	97	13	356	0	6	3	5	259	452	66	10	94	0	0	1	0	0	0	3	742	201	69	108	341	0	0	36	13	0	0	80	39
gb|ANK04473.1|ARO:3004055|Escherichia	424	2	34	0	369	0	26	1	0	17	56	157	2	0	0	0	311	373	48	663	0	22	4	20	476	975	148	17	168	0	0	1	0	0	0	10	1496	482	224	433	683	0	0	141	95	8	0	395	204
gb|AAC75429.1|ARO:3000833|evgS	144	0	64	0	1831	0	0	0	0	95	433	0	0	0	0	2	190	1978	242	0	0	124	0	61	0	0	0	0	0	0	0	0	0	0	0	47	29	6	1275	2319	0	0	0	807	415	29	0	1916	30
gb|NP_414618.4|ARO:3003843|leuO	269	0	34	1	704	0	17	0	0	41	154	92	1	0	0	0	240	687	85	356	0	52	0	31	223	554	45	7	101	0	0	3	0	0	0	11	948	201	395	703	207	0	0	255	171	14	0	760	163
gb|EFF04178.1|ARO:3000309|emrD	387	1	13	0	439	0	24	0	0	23	78	153	1	0	0	0	160	465	47	368	0	25	1	19	218	546	0	8	132	0	0	0	0	0	0	19	633	246	217	516	333	0	0	126	104	7	1	460	298
gb|YP_490321.1|ARO:3000828|baeR	357	4	26	1	295	0	17	0	0	13	58	105	1	0	0	0	247	342	65	541	0	25	6	14	357	989	24	11	166	0	0	1	0	0	0	10	1369	408	201	323	425	0	0	101	55	7	0	304	204
gb|AAC75089.1|ARO:3003577|PmrE	293	3	26	8	694	6	18	1	3	29	29	106	1	8	0	2	229	754	91	371	2	28	6	19	266	571	0	19	110	2	5	4	2	15	6	25	956	200	256	797	466	4	5	329	182	14	0	701	2
gb|AAA20117.1|ARO:3000195|tetB(P)	77	0	0	0	0	0	0	0	0	0	0	0	0	0	0	0	0	28	0	2320	0	0	0	0	0	0	243	0	0	0	0	0	0	130	0	0	0	0	0	0	61	0	0	0	0	0	0	0	1
gb|NP_309766.1|ARO:3000676|H-NS	96	1	7	0	128	0	7	0	0	7	30	30	0	0	0	0	60	155	17	180	0	8	0	9	138	177	7	1	32	0	0	0	0	0	0	4	327	162	92	178	199	0	0	66	30	2	0	123	43
gb|YP_491919.1|ARO:3000508|gadX	47	0	14	0	653	0	0	0	0	39	153	0	1	0	0	0	37	516	57	0	0	32	0	21	0	0	0	0	0	0	0	0	0	0	0	14	0	2	340	546	0	0	0	174	101	2	0	502	1
gb|BAJ09383.1|ARO:3003046|qacA	77	14	6	86	170	11	28	4	46	16	1	667	72	39	283	109	1	91	0	599	51	82	0	180	37	44	9	5	274	6	274	2	3	587	13	0	1531	93	1	1	1	25	0	0	1	10	0	306	0
gb|CDO61513.1|ARO:3003948|efrA	103	27	89	0	0	0	0	17	1	13	0	132	0	1	0	0	0	111	0	0	1	0	31	0	10	31	0	2	525	0	282	0	0	0	0	0	40	66	104	7	0	0	0	0	0	0	0	209	0
gb|AAC75733.1|ARO:3000074|emrB	830	6	45	0	827	0	48	1	0	39	153	253	10	0	0	0	606	771	126	1090	0	52	9	32	743	1725	152	20	345	0	0	1	0	4	0	18	3039	728	473	846	1186	0	0	253	180	14	1	709	562
gb|NP_415222.1|ARO:3003841|kdpE	202	0	25	0	320	0	9	0	0	23	89	49	0	0	0	0	172	382	65	316	0	17	3	14	207	354	0	3	69	0	0	0	0	0	0	14	681	206	219	371	128	0	0	140	67	6	0	319	213
gb|AMP35312.1|ARO:3002831|vgaC	212	5	12	0	0	0	0	0	0	0	0	156	0	0	0	0	15	0	0	0	0	0	1	0	0	0	0	0	0	0	0	0	0	0	0	0	2173	0	0	200	0	0	0	0	0	0	0	0	0
gb|CAA09666|ARO:3004122|Klebsiella	139	0	20	0	6	0	7	0	0	1	1	41	0	0	0	0	493	7	0	443	0	0	3	0	114	945	4	7	61	0	0	4	0	0	0	0	2722	56	1	3	40	0	0	1	0	0	0	3	1
gb|CAI43422.1|ARO:3002413|OXY-6-1	72	0	0	0	0	0	3	0	0	0	0	23	0	0	0	0	0	0	0	0	0	0	0	0	0	0	0	1	48	0	0	0	0	0	0	0	0	0	0	0	0	0	0	0	0	0	0	0	0
gb|NP_460903.1|ARO:3000826|sdiA	49	0	6	0	50	0	5	0	0	4	12	14	0	0	0	0	42	54	4	68	0	8	2	1	76	125	0	1	26	0	0	0	0	0	0	3	165	70	40	70	114	1	0	29	21	0	0	68	7
gb|YP_489321.1|ARO:3001329|mdtG	274	1	21	2	434	0	16	0	0	22	89	73	0	0	0	1	171	486	74	429	0	26	4	18	288	514	16	7	109	0	0	0	0	0	0	13	1030	296	284	529	353	0	0	148	96	10	0	447	274
gb|NP_416292.1|ARO:3002818|msrB	100	1	6	0	171	0	7	0	0	9	39	27	0	0	0	0	40	198	17	204	0	16	0	7	129	76	1	3	47	0	0	2	0	0	0	6	260	97	115	237	208	0	0	76	47	4	0	212	71
gb|AAC74149.2|ARO:3001216|mdtH	147	0	19	1	407	0	8	0	0	19	83	32	0	0	0	0	128	488	53	325	0	30	5	10	302	230	10	6	56	0	0	1	0	0	0	17	401	285	263	480	175	0	0	143	96	4	0	487	341
gb|AAC76093.1|ARO:3002986|bacA	361	0	22	1	463	0	19	0	0	22	98	102	0	0	0	0	229	501	66	464	0	28	7	15	339	626	24	12	93	0	0	1	0	0	0	16	1036	350	259	477	493	0	0	151	95	16	0	406	285
gb|CAE51638.1|ARO:3002641|APH(3')-Ia	260	2	0	0	0	0	0	0	0	0	0	0	0	0	0	0	0	0	0	0	0	0	0	0	0	0	0	18	0	0	0	0	0	0	0	0	0	0	0	0	0	0	0	0	0	0	0	0	0
gb|BAE78083.1|ARO:3003549|mdtO	126	0	31	2	1486	0	12	0	0	83	259	51	1	0	0	1	93	1273	156	0	0	95	0	68	145	0	0	0	89	0	0	0	0	0	0	39	0	133	731	1323	0	0	0	486	268	16	0	1345	918
gb|AAC60781.1|ARO:3003048|rosA	43	1	0	0	35	0	7	0	0	0	7	14	0	0	0	0	60	44	7	72	0	1	1	0	25	111	104	2	13	0	0	0	0	0	0	4	211	21	33	50	51	0	0	12	8	0	0	37	22
gb|AAC75136.1|ARO:3000793|mdtB	1275	9	78	1	1319	0	79	0	0	80	284	439	1	0	0	1	995	1533	215	1656	0	87	21	42	1168	2638	200	32	524	0	0	1	0	0	0	44	4542	1205	911	1565	1784	0	0	491	348	27	0	1410	1110
gb|BAA11236.1|ARO:3000206|emrK	57	0	25	1	580	0	0	0	0	33	119	0	0	0	0	0	61	679	84	0	0	50	0	21	0	0	0	0	0	0	0	0	0	0	0	9	0	1	432	652	0	0	0	245	153	11	0	624	7
gb|BAA16547.1|ARO:3000027|emrA	146	1	28	0	633	0	5	0	0	32	115	44	0	0	0	0	142	646	77	458	0	36	2	21	381	206	9	9	51	0	0	0	0	0	0	22	423	417	419	661	167	0	0	222	133	8	0	608	445
gb|AAL78275.1|ARO:3002391|OXY-1-3	52	0	0	0	0	0	3	0	0	0	0	12	0	0	0	0	0	0	0	0	0	0	0	0	0	0	0	1	23	0	0	0	0	0	0	0	0	1	0	0	0	0	0	0	0	0	0	0	0
gb|AAA98296.1|ARO:3000250|ErmC	5	21	251	0	0	47	0	0	0	0	0	4	0	0	1	182	0	13	0	0	0	16	0	0	0	145	7	3	1654	0	95	0	0	0	42	54	534	18	0	2	1	53	0	0	0	4	0	15	0
gb|AAC76296.1|ARO:3000656|acrS	46	0	16	1	579	0	0	0	0	26	104	0	1	0	0	0	32	492	51	0	0	45	0	23	0	0	0	0	0	0	0	0	0	0	0	13	0	2	344	541	0	0	0	182	134	13	0	548	110
gb|AAC75315.1|ARO:3002985|arnA	370	4	37	0	1107	0	22	0	0	70	233	93	0	0	0	2	299	1139	153	585	0	80	0	41	502	632	106	9	135	0	0	1	0	0	0	42	1126	458	730	1160	442	0	0	418	281	17	0	1110	566
gb|ACN32294.1|ARO:3000237|tolC	329	9	29	0	867	0	18	0	0	37	167	96	1	0	0	0	269	815	106	800	0	59	3	24	581	559	4	7	148	0	0	0	0	0	0	26	1292	570	464	855	724	0	0	294	222	20	0	868	538
gb|CAC41008.1|ARO:3004041|Klebsiella	357	0	12	0	1	0	33	0	0	0	0	135	0	0	0	0	474	1	0	468	0	0	1	0	107	944	4	17	143	0	0	3	0	0	0	0	2603	102	0	1	649	0	0	0	1	0	0	0	1
gb|BAE78084.1|ARO:3003548|mdtN	93	0	14	0	505	0	9	0	0	22	80	131	0	0	0	0	26	424	55	0	0	30	0	24	302	0	0	0	162	0	0	0	0	0	0	10	0	293	234	496	0	0	0	148	93	6	1	416	291
gb|AJE60855.1|ARO:3003209|FosA5	46	0	0	0	0	0	1	0	0	0	0	8	0	0	0	0	140	0	0	98	0	0	0	0	0	421	0	1	11	0	0	0	0	0	0	0	766	0	0	0	169	0	0	0	0	0	0	0	0
gb|AAC75135.2|ARO:3000792|mdtA	303	4	28	2	564	0	17	0	0	19	114	92	0	0	0	1	238	598	70	580	0	33	5	16	382	715	0	6	124	0	0	1	0	0	0	16	1048	419	350	613	539	0	0	191	157	13	0	578	440
gb|NP_416715.1|ARO:3003952|YojI	237	1	20	0	589	0	12	0	0	40	114	82	2	0	0	0	207	677	88	536	0	25	1	23	416	446	7	1	103	0	0	1	0	0	0	15	634	429	368	683	271	0	0	217	150	6	0	586	436
gb|AFK13828.1|ARO:3000823|ramA	71	2	3	0	0	0	3	0	0	0	0	21	0	0	0	0	78	0	7	113	0	0	3	0	56	173	0	3	21	0	0	0	0	0	0	0	416	63	0	0	31	0	0	0	0	0	0	0	0
gb|AAC75314.1|ARO:3003578|PmrF	293	4	21	0	505	0	15	0	0	26	111	94	0	0	0	1	238	512	86	441	0	29	1	17	264	647	9	11	108	0	0	1	0	0	0	6	1031	263	303	572	482	0	0	132	118	6	0	438	323
gb|ACC85616.1|ARO:3002804|FosA2	5	3	0	0	0	0	0	0	0	0	0	1	0	0	0	0	1	0	14	0	0	0	0	0	0	0	0	0	0	0	0	0	0	0	0	0	0	0	0	0	0	0	0	0	0	0	0	0	0
gb|YP_008997281.1|ARO:3002626|ANT(6)-Ia	38	1	1	0	7	0	0	11	0	6	0	62	5	0	0	0	0	0	0	0	0	0	0	0	0	0	0	1	1092	5	78	0	0	0	0	0	1	1	0	0	0	0	0	3	0	0	0	0	0
gb|NP_863643.1|ARO:3002597|AAC(6')-Ie-APH(2'')-Ia	71	3	0	0	0	0	0	0	0	17	0	119	1	0	0	0	0	0	0	0	0	0	0	0	0	0	1	0	0	0	5	0	0	0	0	0	2	0	0	0	0	110	0	0	0	0	0	10	0
gb|WP_069174570.1|ARO:3004111|FosA6	73	0	3	0	0	0	8	0	0	0	0	36	0	0	0	0	59	0	0	82	0	0	0	0	0	286	0	1	53	0	0	3	0	0	0	0	483	0	0	0	197	0	0	0	0	0	0	0	0
gb|AGC51118.1|ARO:3000617|mecA	72	4	10	0	67	35	3	0	48	18	0	765	13	0	10	90	0	6	0	0	0	0	0	58	23	0	16	0	498	24	45	3	0	117	5	0	94	4	0	1	15	33	0	3	0	7	0	4	0
gb|AFH35853.1|ARO:3001328|mdfA	269	5	31	1	547	0	13	0	0	30	103	66	0	0	0	1	222	567	67	381	0	33	6	18	266	599	6	2	107	0	0	1	0	0	0	12	920	253	370	587	280	2	0	194	123	6	0	555	358
gb|CDO61516.1|ARO:3003949|efrB	47	5	50	0	0	0	2	10	0	3	0	50	0	2	0	0	0	63	0	1	0	0	13	0	3	12	2	3	786	0	188	0	0	0	0	1	13	41	49	6	0	0	0	0	0	0	0	107	0
gb|BAC11911.1|ARO:3003551|emeA	43	8	36	0	0	0	0	7	1	10	0	62	0	0	0	0	0	75	0	0	0	1	8	0	2	18	0	0	34	0	146	0	0	0	0	0	12	19	59	0	0	0	0	0	0	0	0	88	0
gb|AAC77293.1|ARO:3001214|mdtM	186	3	4	1	824	0	5	0	0	0	134	34	0	0	0	1	86	0	110	228	0	0	0	0	257	51	0	3	45	0	0	0	0	0	0	0	224	259	3	0	0	0	0	0	1	9	0	0	0
gb|BAE78082.1|ARO:3003550|mdtP	74	0	33	1	1064	0	4	0	0	59	176	41	0	0	0	0	63	962	101	0	0	48	0	33	132	0	0	0	45	0	0	0	0	0	0	24	0	159	531	1083	0	0	0	302	204	16	0	914	665
gb|AAA25293.1|ARO:3000192|tetS	36	0	0	0	0	0	3	24	4	1	0	11	1	0	11	0	0	1	3	1	0	0	0	0	1	11	0	3	337	0	9	0	0	0	0	0	32	0	3	1	0	0	0	70	4	0	0	13	4
gb|NP_418813.1|ARO:3004109|Escherichia	55	0	15	1	489	0	0	0	0	22	81	7	0	0	0	0	56	479	51	245	0	25	0	18	253	47	9	0	7	0	0	0	0	0	0	13	67	237	293	498	1	0	0	150	110	6	0	479	311
gb|YP_003283625.1|ARO:3000178|tet(K)	90	0	0	0	0	0	0	0	0	19	0	749	0	0	39	0	0	84	0	7	0	125	0	0	0	2	0	0	0	0	0	0	0	0	0	0	0	0	0	0	0	0	0	3	0	6	0	0	0
gb|YP_001569085.1|ARO:3000621|PC1	71	10	10	33	50	21	16	72	14	14	15	477	42	16	141	28	21	40	3	172	1	85	0	65	129	17	112	15	197	7	3	3	0	78	2	6	723	2	7	0	29	14	4	31	0	10	0	59	0
gb|CAI43417.1|ARO:3002411|OXY-5-1	9	0	0	0	0	0	2	0	0	0	0	1	0	0	0	0	0	0	0	0	0	0	0	0	0	0	0	0	2	0	0	0	0	0	0	0	0	0	0	0	0	0	0	0	0	0	0	0	0
gb|BAE77781.1|ARO:3000795|mdtE	57	0	22	0	870	0	0	0	0	37	155	0	0	0	0	0	42	777	94	4	0	63	0	35	31	0	0	0	0	0	0	0	0	0	0	24	0	24	398	899	0	0	0	268	168	14	0	780	555
gb|CAA67349.1|ARO:3003359|Streptomyces	81	254	317	322	334	386	236	381	218	271	230	664	189	322	346	241	136	210	363	272	446	314	398	309	278	159	181	133	175	291	207	237	174	220	213	260	493	683	187	345	207	234	263	243	532	306	190	143	229
gb|CAI43423.1|ARO:3002414|OXY-6-2	53	0	0	0	0	0	3	0	0	0	0	17	0	0	0	0	0	0	0	0	0	0	0	0	0	0	0	2	19	0	0	0	0	0	0	0	0	0	0	0	0	0	0	0	0	0	0	0	0
gb|AAC60780.1|ARO:3003049|rosB	181	1	9	0	141	0	11	0	0	9	20	88	1	0	0	1	166	129	23	216	0	5	1	2	95	546	212	5	116	0	0	1	0	0	0	4	663	120	78	137	297	0	0	32	28	1	0	113	94
gb|CAI43413.1|ARO:3002390|OXY-1-2	95	0	0	0	0	0	7	0	0	0	0	24	0	0	0	0	0	0	0	0	0	0	0	0	0	0	0	2	44	0	0	0	0	0	0	0	0	1	0	0	0	0	0	0	0	0	0	0	0
gb|YP_001693237.1|ARO:3003922|oqxA	130	3	9	0	0	0	32	0	0	0	0	143	0	0	0	0	537	0	32	0	0	0	4	0	1	1212	0	20	247	0	0	0	0	0	0	0	0	9	0	0	608	0	0	0	0	0	1	0	0
gb|CAJ51085.1|ARO:3000319|mphC	76	12	0	0	60	5	23	105	9	5	9	412	23	0	160	1	0	5	11	432	27	79	0	56	20	3	81	5	142	13	1	0	1	45	0	2	1031	63	0	1	16	1	0	1	0	5	0	191	0
gb|NP_414996.1|ARO:3004043|Escherichia	118	0	20	0	627	0	7	0	0	27	114	28	0	0	0	1	86	614	78	262	0	38	0	26	269	14	26	6	36	0	0	0	0	0	0	16	27	258	359	658	171	0	0	216	152	7	0	596	385
gb|YP_001332362.1|ARO:3000838|arlR	5	0	1	5	3	12	2	15	0	0	1	25	1	2	11	4	3	2	0	21	2	16	0	3	34	1	13	1	21	1	8	1	0	28	1	0	368	3	4	0	2	2	1	2	2	0	0	10	0
gb|AAS68233.1|ARO:3000391|norA	77	3	26	13	54	104	6	15	24	10	19	313	48	22	48	6	26	9	6	281	12	39	0	83	23	25	135	4	220	12	96	2	0	35	1	2	1017	63	0	4	36	3	29	5	5	11	1	167	0
gb|AGV10830.1|ARO:3002647|APH(3')-IIIa	54	0	4	0	22	0	0	13	0	3	0	62	14	1	1	0	0	0	0	1	0	0	0	0	0	0	0	0	1723	9	167	2	0	0	0	0	4	28	0	0	0	0	0	0	0	0	0	2	0
gb|CAJ67339.1|ARO:3000186|tetM	79	4	85	0	1	39	150	80	45	22	0	394	32	5	369	2	0	112	33	42	1	103	1	0	12	353	126	16	12479	11	398	5	0	1	0	16	587	23	84	107	18	0	0	2264	71	1	0	258	1
gb|AAQ10694.1|ARO:3003047|qacB	24	5	3	14	39	0	8	0	4	3	0	279	23	23	30	10	0	9	1	269	4	14	0	33	8	3	1	2	19	2	17	0	0	76	5	1	737	31	0	1	1	5	1	0	1	1	0	121	0
gb|AAD01867.1|ARO:3002875|dfrE	20	5	27	0	2	0	0	9	0	3	0	41	0	6	3	2	0	38	0	2	1	1	10	0	2	15	2	1	488	2	97	0	0	6	0	0	42	15	28	2	1	0	0	1	3	1	0	48	0
gb|BAA15934.1|ARO:3000829|baeS	136	3	23	0	695	0	7	0	0	37	163	30	0	0	0	0	150	756	86	425	0	33	5	25	421	374	0	6	49	0	0	1	0	0	0	26	466	450	437	760	218	0	0	228	161	9	0	657	512
gb|AEA37904.1|ARO:3003112|lsaC	24	1	2	0	0	0	0	1	0	0	0	0	0	0	10	0	2	0	0	73	0	24	0	0	0	0	0	3	7	0	0	0	0	0	0	5	0	0	10	0	5	0	0	3	0	0	0	0	0
gb|AAT46077.1|ARO:3000300|lsaA	85	16	75	0	0	0	0	10	0	8	0	110	0	0	0	1	0	111	0	0	0	1	25	0	5	24	0	0	81	0	241	0	0	0	0	0	16	59	98	0	0	0	0	0	1	0	0	181	0
gb|AAD51345.1|ARO:3003052|smeB	31	0	1	0	0	0	2	0	0	0	0	12	0	0	0	0	14	9	2	8	0	0	0	0	0	49	0	0	8	0	0	0	0	0	0	0	61	0	4	15	32	0	0	2	2	1	0	9	7
gb|CAB42615.1|ARO:3002394|OXY-1-6	16	0	0	0	0	0	0	0	0	0	0	5	0	0	0	0	0	0	0	0	0	0	0	0	0	0	0	0	5	0	0	0	0	0	0	0	0	0	0	0	0	0	0	0	0	0	0	0	0
gb|ABG77965.1|ARO:3004042|Enterobacter	160	6	2	0	0	0	13	0	0	0	0	57	0	0	0	0	95	1	25	194	0	0	11	0	155	659	9	6	90	0	0	0	0	0	0	0	484	133	0	1	221	0	0	0	0	0	0	2	1
gb|YP_001245420.1|ARO:3000215|mecR1	41	6	12	0	39	24	2	0	18	14	2	309	8	0	15	78	0	1	0	0	0	0	0	32	18	0	13	0	463	0	23	0	1	88	7	0	47	3	0	4	13	28	3	0	0	4	0	4	0
gb|CAA82916.1|ARO:3002389|OXY-1-1	70	0	0	0	0	0	0	0	0	0	0	13	0	0	0	0	0	0	0	0	0	0	0	0	0	0	0	0	11	0	0	0	0	0	0	0	0	0	0	0	0	0	0	0	0	0	0	0	0
gb|AAA20116.1|ARO:3000180|tetA(P)	43	0	0	0	0	0	0	0	0	0	0	0	0	0	0	0	0	720	0	1409	0	0	0	0	189	11	151	0	0	0	0	0	0	138	0	0	0	18	0	285	37	0	0	0	0	0	0	0	0
gb|YP_186749.1|ARO:3000489|sav1866	70	9	27	23	83	120	13	63	20	16	26	320	45	31	133	33	42	21	5	298	17	84	0	75	102	21	156	10	279	13	84	2	1	195	6	5	1889	66	15	4	40	9	25	24	21	19	0	131	0
gb|KKE03230.1|ARO:3004113|FosA7	77	0	0	0	0	0	0	0	0	0	0	0	0	0	0	0	0	0	0	0	0	0	0	0	0	0	0	0	0	0	0	0	0	0	0	0	0	0	0	0	0	0	0	0	0	0	0	0	0
gb|AAL78276.1|ARO:3002392|OXY-1-4	34	0	0	0	0	0	0	0	0	0	0	10	0	0	0	0	0	0	0	0	0	0	0	0	1	0	0	1	11	0	0	0	0	0	0	0	0	1	0	0	0	0	0	0	0	0	0	0	0
gb|BAE78116.1|ARO:3003576|PmrC	84	0	33	0	1100	0	0	0	0	48	182	1	0	0	0	0	97	904	131	300	0	63	0	40	278	29	0	1	1	0	0	0	0	0	0	21	100	260	539	1143	31	0	0	325	198	29	0	979	496
gb|AAU10334.1|ARO:3002628|aad(6)	19	0	0	0	14	0	0	12	0	4	0	29	4	0	0	0	0	0	0	0	0	0	0	0	0	0	0	1	1047	5	95	0	0	0	0	0	3	7	0	0	0	0	0	0	0	0	0	0	0
gb|ANK04027.1|ARO:3003838|gadW	36	0	12	1	465	0	0	0	0	38	85	0	0	0	0	0	32	616	75	0	0	46	0	32	0	0	0	0	0	0	0	0	0	0	0	24	0	0	402	718	0	0	0	201	138	13	0	685	3
gb|CAI43424.1|ARO:3002415|OXY-6-3	68	0	0	0	0	0	2	0	0	0	0	28	0	0	0	0	0	0	0	0	0	0	0	0	0	0	0	0	40	0	0	0	0	0	0	0	0	0	0	0	0	0	0	0	0	0	0	0	0
gb|AAF86219.1|ARO:3000375|ErmB	34	3	97	0	0	33	0	53	29	9	0	112	0	0	229	0	226	483	0	16	0	64	0	0	0	0	11	1	776	0	193	0	0	0	0	4	7	54	97	90	0	0	0	1	50	0	0	21	0
gb|AAO04716.1|ARO:3002865|dfrC	36	2	9	7	27	50	2	4	13	7	12	158	26	11	8	2	16	6	1	110	2	9	0	36	10	12	73	1	109	9	57	1	2	12	1	3	480	40	0	0	18	0	3	1	0	11	0	58	0
gb|AEG78825.1|ARO:3002872|FosA3	15	0	0	0	0	0	3	0	0	0	0	12	0	0	0	0	0	0	0	0	0	0	0	0	0	16	0	1	9	0	0	0	0	0	0	0	0	1	0	0	1	0	0	0	0	0	0	0	0
gb|BAA11237.1|ARO:3000254|emrY	50	0	11	2	816	0	0	0	0	43	185	0	0	0	0	0	89	899	93	0	0	66	0	25	0	0	0	0	0	0	0	0	0	0	0	26	0	3	517	903	0	0	0	341	194	11	0	827	8
gb|NP_358969.1|ARO:3000025|patB	3	0	0	3	3	10	0	0	12	0	0	27	1	3	23	6	6	1	2	13	3	16	1	1	15	1	2	0	5	11	6	8	2	22	0	3	204	14	1	11	8	0	0	2	1	4	0	20	0
gb|NP_358469.1|ARO:3000822|pmrA	5	0	0	1	0	5	1	0	8	0	0	14	0	4	18	7	3	2	1	12	6	9	0	0	9	1	3	0	2	8	3	2	2	13	0	6	27	11	0	2	14	0	0	0	0	0	0	15	0
gb|CBH51823.1|ARO:3000556|tet44	4	0	1	0	0	1	3	2	1	0	0	7	0	0	3	0	0	1	0	70	0	2	0	0	0	8	0	0	168	0	3	0	0	0	0	0	10	0	1	5	0	0	0	7	1	0	0	6	0
gb|AAL78161.1|ARO:3002410|OXY-4-1	12	0	0	0	0	0	3	0	0	0	0	15	0	0	0	0	0	0	0	0	0	0	0	0	0	0	0	0	12	0	0	0	0	0	0	0	0	0	0	0	0	0	0	0	0	0	0	0	0
gb|YP_008997285.1|ARO:3000615|mefA	28	11	38	73	0	42	6	0	31	0	10	118	5	23	437	407	222	3	21	74	66	75	3	0	205	25	5	2	140	13	35	9	21	228	1	42	4138	29	50	40	384	17	27	23	54	21	0	2	0
gb|AAB53445.1|ARO:3002897|SAT-4	29	0	0	0	7	0	0	11	0	3	0	32	4	1	0	0	0	0	0	0	0	0	0	0	0	0	0	3	1018	3	80	0	0	1	0	0	3	13	0	0	0	0	0	0	0	0	0	0	0
gb|ABK33456.1|ARO:3002639|APH(3'')-Ib	1	0	0	0	0	0	0	0	0	0	0	0	0	0	0	0	0	0	0	0	0	0	1	0	0	0	0	56	0	0	0	0	0	0	0	0	0	0	0	843	0	0	0	0	0	0	0	0	0
gb|Q0SSM7|ARO:3003773|Clostridium	19	0	0	0	0	0	0	0	0	0	0	0	0	0	0	0	0	737	0	704	0	0	0	0	242	8	73	0	0	0	0	0	0	26	0	0	0	3	0	264	9	0	0	0	0	0	0	0	0
gb|YP_003281576.1|ARO:3000815|mgrA	18	5	12	11	25	49	10	32	3	10	8	119	19	15	66	18	17	11	2	108	11	35	0	33	41	8	69	2	111	5	25	1	2	94	2	1	616	13	9	0	17	8	4	7	11	7	0	39	0
gb|AET07387.1|ARO:3002076|CMY-63	1	0	0	0	5	0	0	0	0	2	1	0	0	0	0	0	0	1	0	61	0	0	0	0	0	1	0	0	0	0	0	0	0	0	0	0	0	0	1	1	0	0	0	2	1	0	0	2	2
gb|ACJ05689.1|ARO:3001824|ACT-5	2	0	0	0	0	0	0	0	0	0	0	0	0	0	0	0	0	0	4	0	0	0	0	0	0	0	0	0	0	0	0	0	0	0	0	0	0	0	0	0	0	0	0	0	0	0	0	0	0
gb|CAI43419.1|ARO:3002412|OXY-5-2	28	0	0	0	0	0	1	0	0	0	0	8	0	0	0	0	0	0	0	0	0	0	0	0	0	0	0	0	16	0	0	0	0	0	0	0	0	1	0	0	0	0	0	0	0	0	0	0	0
gb|AAA74437.1|ARO:3000378|MexB	8	0	0	0	1	0	2	0	0	0	0	4	0	0	0	0	11	4	5	8	0	1	2	0	9	63	37	0	3	0	0	0	0	0	0	0	6	10	4	48	13	0	0	1	0	2	0	0	7
gb|CAI43425.1|ARO:3002416|OXY-6-4	67	0	0	0	0	0	4	0	0	0	0	25	0	0	0	0	0	0	0	0	0	0	0	0	0	0	0	2	31	0	0	0	0	0	0	0	0	2	0	0	0	0	0	0	0	0	0	0	0
gb|AHM76777.1|ARO:3001839|ACT-18	1	0	0	0	0	0	0	0	0	0	0	0	0	0	0	0	0	0	2	0	0	0	0	0	0	0	0	0	0	0	0	0	0	0	0	0	0	0	0	0	0	0	0	0	0	0	0	0	0
gb|YP_006938491.1|ARO:3003905|ANT(4')-Ib	12	0	0	0	0	25	0	46	24	3	0	0	0	50	0	3	0	54	1	3	1	46	0	0	3	1	8	0	197	2	0	1	0	0	0	0	7	0	0	0	0	7	0	0	0	7	0	0	0
gb|AAB53259.1|ARO:3002671|cat-TC	2	2	2	0	0	0	0	0	0	0	0	0	0	0	0	0	0	0	0	0	0	0	0	0	0	0	0	2	2633	0	0	0	0	0	0	0	0	0	0	0	0	0	0	0	0	0	0	0	0
gb|AAV85982.1|ARO:3000535|macB	2	0	0	0	0	0	0	1	0	0	0	7	0	0	0	0	0	0	0	3	0	0	0	0	2	2	1	0	0	0	0	0	0	4	2	0	5	3	0	0	12	0	0	2	0	0	0	0	0
gb|YP_499945.1|ARO:3000839|arlS	7	0	6	0	10	35	0	33	3	1	4	63	5	5	12	3	4	4	0	31	1	30	0	12	61	4	24	7	44	0	16	0	0	15	1	1	813	12	11	0	7	4	3	6	4	4	0	16	0
gb|NP_311275.1|ARO:3000832|evgA	22	0	9	0	262	0	0	0	0	19	71	0	0	0	0	0	28	280	37	0	0	23	0	7	0	0	0	0	0	0	0	0	0	0	0	6	0	0	169	296	0	0	0	111	63	4	0	290	2
gb|AHL39330.1|ARO:3002117|CMY-105	2	0	0	0	1	0	0	0	0	0	0	0	0	0	0	0	0	2	0	0	0	1	0	0	17	0	0	0	0	0	0	0	0	0	0	0	0	14	0	0	0	0	0	0	0	0	0	1	0
gb|AIT76087.1|ARO:3001853|ACT-33	1	0	0	0	0	0	0	0	0	0	0	0	0	0	0	0	0	0	4	0	0	0	0	0	0	0	0	0	0	0	0	0	0	0	0	0	0	0	0	0	0	0	0	0	0	0	0	0	0
gb|AGU38146.1|ARO:3001828|ACT-23	2	0	0	0	0	0	0	0	0	0	0	0	0	0	0	0	0	0	1	0	0	0	0	0	0	0	0	0	0	0	0	0	0	0	0	0	0	0	0	0	0	0	0	0	0	0	0	0	0
gb|NP_252244|ARO:3002985|arnA	23	0	0	0	0	0	0	0	0	0	0	7	0	0	0	0	4	0	0	1	0	0	2	0	0	54	0	0	14	0	0	0	0	0	0	0	99	1	0	0	33	0	0	0	0	0	0	0	0
gb|AAX14802.1|ARO:3000781|adeJ	1	0	0	0	1	0	1	0	0	0	0	3	0	0	0	0	37	0	0	0	0	0	0	0	0	0	0	0	4	0	0	0	0	0	0	0	0	0	0	1	0	0	0	1	0	0	0	0	0
gb|AHA80106.1|ARO:3001842|ACT-21	2	0	0	0	0	0	0	0	0	0	0	0	0	0	0	0	0	0	8	0	0	0	0	0	0	0	0	0	0	0	0	0	0	0	0	0	0	0	0	0	0	0	0	0	0	0	0	0	0
gb|AFU25647.1|ARO:3001836|ACT-14	4	0	0	0	0	0	0	0	0	0	0	0	0	0	0	0	0	0	5	0	0	0	0	0	0	1	0	0	0	0	0	0	0	0	0	0	0	0	0	0	0	0	0	0	0	0	0	0	0
gb|CAC14595.1|ARO:3003056|smeE	1	0	1	0	0	0	1	0	0	0	0	0	0	0	0	0	5	1	0	0	0	0	0	0	0	2	0	0	0	0	0	0	0	0	0	0	0	0	0	0	0	0	0	0	0	0	0	0	0
gb|AHM76771.1|ARO:3001838|ACT-17	1	0	0	0	0	0	0	0	0	0	0	0	0	0	0	0	0	0	1	0	0	0	0	0	0	0	0	0	0	0	0	0	0	0	0	0	0	0	0	0	0	0	0	0	0	0	0	0	0
gb|ACA23185.1|ARO:3000194|tetW	1	99	94	43	0	20	26	0	0	27	0	1	0	16	6	0	6	1	41	3	32	0	10	1	0	1	1	1	323	0	1	25	0	0	0	0	6	0	0	1	1	0	0	2220	11	0	10	4	167
gb|AHA80104.1|ARO:3002115|CMY-103	1	0	0	0	3	0	0	0	0	1	1	0	0	0	0	0	0	3	0	13	0	0	0	0	17	0	0	0	0	0	0	0	0	0	0	1	0	29	2	2	0	0	0	1	1	0	0	2	0
gb|BAM34463.1|ARO:3001827|ACT-16	1	0	0	0	0	0	0	0	0	0	0	0	0	0	0	0	0	0	0	0	0	0	0	0	0	0	0	0	0	0	0	0	0	0	0	0	0	0	0	0	0	0	0	0	0	0	0	0	0
gb|NP_251217.1|ARO:3004074|MuxB	2	0	0	0	0	0	0	0	0	0	0	0	0	0	0	0	0	0	0	1	0	0	0	0	1	0	0	0	0	0	0	0	0	0	0	0	0	0	0	0	0	0	0	0	0	0	0	0	0
gb|AIT76096.1|ARO:3001851|ACT-31	1	0	0	0	0	0	0	0	0	0	0	0	0	0	0	0	0	0	0	0	0	0	0	0	0	0	0	0	0	0	0	0	0	0	0	0	0	0	0	0	0	0	0	0	0	0	0	0	0
gb|AHL39338.1|ARO:3001845|ACT-25	1	0	0	0	0	0	0	0	0	0	0	0	0	0	0	0	0	0	0	0	0	0	0	0	0	0	0	0	0	0	0	0	0	0	0	0	0	0	0	0	0	0	0	0	0	0	0	0	0
gb|AAT45742.1|ARO:3000988|TEM-126	1	0	0	0	0	0	0	0	0	0	0	0	0	0	0	0	3	0	0	0	0	0	0	0	0	0	0	0	0	0	0	0	0	0	0	0	0	0	0	35	0	0	0	18	0	2	0	0	28
gb|BAC11901.1|ARO:3002670|cat	1	0	0	0	0	0	0	0	0	0	0	0	0	0	0	0	0	0	0	0	0	0	0	2	0	0	0	3	1843	0	0	0	0	0	0	0	0	0	0	0	0	0	0	0	0	0	0	0	0
gb|AHL39336.1|ARO:3001844|ACT-24	3	0	0	0	0	0	0	0	0	0	0	0	0	0	0	0	0	0	2	0	0	0	0	0	0	0	0	0	0	0	0	0	0	0	0	0	0	0	0	0	0	0	0	0	0	0	0	0	0
gb|ADH82410.1|ARO:3002058|CMY-47	1	0	0	0	4	0	0	0	0	1	0	0	0	0	0	0	0	3	0	2	0	0	0	0	6	0	0	0	0	0	0	0	0	0	0	0	0	33	0	7	0	0	0	0	0	0	0	4	1
gb|AJG06172.1|ARO:3003172|ACT-37	2	0	0	0	0	0	0	0	0	0	0	0	0	0	0	0	0	0	1	0	0	0	0	0	0	0	0	0	0	0	0	0	0	0	0	0	0	0	0	0	0	0	0	0	0	0	0	0	0
gb|YP_001315192.1|ARO:3000347|ErmA	1	0	0	0	0	13	0	0	0	0	0	0	0	0	0	0	1	0	0	0	0	0	0	0	0	0	2	0	0	0	0	0	0	0	4	0	0	0	10	0	3	0	0	0	0	0	0	0	0
gb|AAC23556.1|ARO:3002660|APH(6)-Id	1	0	0	0	0	0	0	0	0	0	0	0	0	0	0	0	0	0	0	0	0	0	0	0	0	0	0	45	0	0	0	0	0	0	0	0	0	0	0	901	0	0	0	0	0	0	0	0	0
gb|ABS12248.1|ARO:3002040|CMY-29	1	0	0	0	1	0	0	0	0	0	0	0	0	0	0	0	0	2	0	0	0	1	0	0	0	0	0	0	0	0	0	0	0	0	0	0	0	0	0	2	0	0	0	0	1	0	0	1	1
gb|AAA22851.1|ARO:3000179|tet(L)	0	12	7	0	0	0	115	0	0	0	0	0	0	1	0	0	0	0	0	0	0	0	0	0	0	365	0	20	9958	0	104	0	0	0	0	0	0	2	0	0	0	0	0	10	0	0	0	0	0
gb|AET10445.1|ARO:3004033|tetB(46)	0	2	16	0	0	1	6	1	0	1	0	242	13	44	72	0	1	15	13	0	92	13	5	0	53	3	12	2	8	10	7	12	82	2	0	0	3035	6	19	38	0	0	0	18	0	4	0	5	0
gb|CAE50925.1|ARO:3002589|AAC(6')-Iid	0	1	0	0	0	0	0	0	0	0	0	0	0	0	0	0	0	0	0	0	0	0	0	0	0	0	0	0	0	0	0	0	0	0	0	0	0	0	0	0	0	0	0	0	0	0	0	0	0
gb|AET10444.1|ARO:3004032|tetA(46)	0	6	26	0	0	0	3	1	0	0	0	217	12	50	60	0	2	9	19	0	104	18	1	0	65	4	7	2	13	8	3	17	54	0	0	3	2961	3	29	27	0	5	0	17	0	10	0	3	0
gb|AAO47226.2|ARO:3003318|Streptomyces	0	1	3	2	1	3	0	2	1	1	10	1	0	2	7	1	0	0	1	0	5	9	0	3	7	0	0	3	0	4	1	0	1	2	0	1	0	29	0	0	0	2	1	0	2	0	0	0	6
gb|AHL39333.1|ARO:3001848|ACT-28	0	2	0	0	0	0	0	0	0	0	0	0	0	0	0	0	0	1	1	0	0	0	0	0	0	12	0	0	0	0	0	0	0	0	0	0	0	0	0	1	0	0	0	0	0	0	0	0	0
gb|AAG03357.1|ARO:3000596|ErmX	0	0	108	0	0	2	0	110	2	1	1	60	1	0	0	1	2	0	1	21	0	0	76	0	139	0	0	1	2	0	0	0	3	1	0	0	4	293	0	3	0	0	0	6	0	0	0	0	57
gb|CAA77936.1|ARO:3004039|Escherichia	0	0	7	0	0	0	0	0	0	7	0	0	0	0	0	0	48	231	24	0	0	31	0	5	0	0	0	0	0	0	0	0	0	0	0	8	0	0	132	217	0	0	0	71	49	6	0	176	2
gb|CAG25828.1|ARO:3002461|LEN-11	0	0	1	0	0	0	0	0	0	0	0	0	0	0	0	0	3	0	0	7	0	0	0	0	0	0	0	0	0	0	0	0	0	0	0	0	0	0	0	0	0	0	0	0	0	0	0	0	0
gb|NP_373280.1|ARO:3000124|mecI	0	0	2	0	0	12	0	0	0	3	0	0	0	0	3	13	0	0	0	0	0	0	0	0	3	0	0	1	101	0	4	0	0	23	0	0	0	0	0	0	0	3	0	0	0	0	0	0	0
gb|CAA23899.1|ARO:3002683|catI	0	0	8	0	0	0	0	0	0	0	0	0	0	0	0	0	0	0	0	0	0	0	0	0	0	0	0	0	0	0	0	0	0	0	0	0	0	0	0	0	0	0	0	0	0	0	0	0	0
gb|AAB63533.1|ARO:3002556|AAC(6')-Ii	0	0	1	0	0	0	0	0	0	0	0	0	0	1	0	0	0	0	0	0	0	0	0	0	0	0	0	2	1260	0	18	0	0	0	0	0	0	0	0	5	0	0	0	0	0	0	0	0	0
gb|AAA27471.1|ARO:3000205|tetX	0	0	1	0	0	0	483	0	0	1157	0	0	0	0	0	0	455	0	0	0	20	0	0	0	0	0	0	0	0	0	0	0	0	0	0	0	0	0	0	0	0	0	0	0	0	0	0	0	49
gb|AAK01167.1|ARO:3002819|msrC	0	0	1	0	0	0	0	0	0	0	0	0	0	7	0	0	0	0	0	0	0	0	0	0	0	0	0	14	3353	0	58	0	0	0	0	0	0	0	0	21	0	0	0	0	0	0	0	0	0
gb|CAG25836.1|ARO:3002457|LEN-7	0	0	2	0	0	0	0	0	0	0	0	0	0	0	0	0	20	0	0	5	0	0	0	0	0	0	0	0	0	0	0	0	0	0	0	0	0	0	0	0	0	0	0	0	0	0	0	0	0
gb|CAP12347.2|ARO:3002466|LEN-19	0	0	1	0	0	0	0	0	0	0	0	0	0	0	0	0	15	0	0	22	0	0	0	0	0	0	0	0	0	0	0	0	0	0	0	0	0	0	0	0	11	0	0	0	0	0	0	0	0
gb|AAU89706.1|ARO:3002464|LEN-16	0	0	1	0	0	0	0	0	0	0	0	0	0	0	0	0	22	0	0	17	0	0	0	0	0	0	0	0	0	0	0	0	0	0	0	0	0	0	0	0	0	0	0	0	0	0	0	0	0
gb|CAG25834.1|ARO:3002459|LEN-9	0	0	1	0	0	0	0	0	0	0	0	0	0	0	0	0	29	0	0	14	0	0	0	0	0	0	0	0	0	0	0	0	0	0	0	0	0	0	0	0	0	0	0	0	0	0	0	0	0
gb|AAU25807.1|ARO:3002456|LEN-5	0	0	2	0	0	0	0	0	0	0	0	0	0	0	0	0	20	0	0	21	0	0	0	0	0	0	0	0	0	0	0	0	0	0	0	0	0	0	0	0	0	0	0	0	0	0	0	0	0
gb|CAG25814.1|ARO:3002463|LEN-13	0	0	1	0	0	0	0	0	0	0	0	0	0	0	0	0	11	0	0	11	0	0	0	0	0	0	0	0	0	0	0	0	0	0	0	0	0	0	0	0	0	0	0	0	0	0	0	0	0
gb|CAG25817.1|ARO:3002462|LEN-12	0	0	1	0	0	0	0	0	0	0	0	0	0	0	0	0	8	0	0	14	0	0	0	0	0	0	0	0	0	0	0	0	0	0	0	0	0	0	0	0	0	0	0	0	0	0	0	0	0
gb|AAA23033.1|ARO:3000190|tetO	0	0	2	0	0	3	28	1	1	0	0	1	2	0	6	0	0	0	9	0	0	2	0	0	0	2	0	1	131	0	5	0	0	19	0	0	6	1239	139	41	0	0	0	17	0	0	0	24	0
gb|AHA80103.1|ARO:3002114|CMY-102	0	0	1	0	2	0	0	0	0	0	0	0	0	0	0	0	0	3	3	0	0	2	0	1	0	0	0	0	0	0	0	0	0	0	0	0	0	1	1	1	0	0	0	2	1	0	0	4	3
gb|CAP12352.2|ARO:3002471|LEN-24	0	0	2	0	0	0	0	0	0	0	0	0	0	0	0	0	11	0	0	3	0	0	0	0	0	0	0	0	0	0	0	0	0	0	0	0	0	0	0	0	0	0	0	0	0	0	0	0	0
gb|CAP12351.2|ARO:3002470|LEN-23	0	0	1	0	0	0	0	0	0	0	0	0	0	0	0	0	2	0	0	36	0	0	0	0	0	0	0	0	0	0	0	0	0	0	0	0	0	0	0	0	0	0	0	0	0	0	0	0	0
gb|CAG25830.1|ARO:3002460|LEN-10	0	0	1	0	0	0	0	0	0	0	0	0	0	0	0	0	16	0	0	13	0	0	0	0	0	0	0	0	0	0	0	0	0	0	0	0	0	0	0	0	0	0	0	0	0	0	0	0	0
gb|CAA28198.1|ARO:3002454|LEN-1	0	0	1	0	0	0	0	0	0	0	0	0	0	0	0	0	5	0	0	3	0	0	0	0	0	0	0	0	0	0	0	0	0	0	0	0	0	0	0	0	0	0	0	0	0	0	0	0	0
gb|AJD73064.1|ARO:3001301|RlmA(II)	0	0	2	1	1	5	0	1	6	0	0	19	0	0	12	8	5	0	0	12	10	12	0	0	12	2	6	0	2	1	1	1	1	16	1	1	35	6	2	9	8	1	0	1	0	2	0	14	0
gb|AAP93847.1|ARO:3002477|LEN-14	0	0	1	0	0	0	0	0	0	0	0	0	0	0	0	0	1	0	0	5	0	0	0	0	0	0	0	0	0	0	0	0	0	0	0	0	0	0	0	0	0	0	0	0	0	0	0	0	0
gb|CAA79727.1|ARO:3000191|tetQ	0	0	0	7	0	1	5074	0	0	451	374	1	0	0	0	9	1434	1586	165	0	19	0	0	3	172	0	1792	4773	0	0	0	0	0	17	0	0	1	68	1323	0	0	0	0	523	0	0	0	0	7
gb|AAA99504.1|ARO:3002987|bcrA	0	0	0	1	0	0	0	0	0	0	0	0	0	0	0	0	0	0	0	0	0	0	0	0	0	0	0	0	0	0	0	0	0	0	0	0	0	0	0	0	0	0	0	0	0	0	0	0	0
gb|AAL12234.1|ARO:3003552|fusB	0	0	0	0	24	0	0	0	0	6	0	0	0	0	0	1	0	0	0	0	0	0	0	0	0	0	0	0	0	0	0	0	0	13	0	0	0	0	0	0	0	0	0	0	0	0	0	0	0
gb|AAZ66866.1|ARO:3002032|CMY-21	0	0	0	0	3	0	0	0	0	0	2	0	0	0	0	0	0	7	0	0	0	0	0	0	3	0	0	0	0	0	0	0	0	0	0	2	0	7	2	5	0	0	0	0	0	0	0	3	2
gb|AFK73437.1|ARO:3002089|CMY-76	0	0	0	0	1	0	0	0	0	0	0	0	0	0	0	0	0	1	0	5	0	0	0	0	27	0	0	0	0	0	0	0	0	0	0	0	0	2	0	1	0	0	0	2	1	0	0	1	1
gb|AGN33258.1|ARO:3002829|vgaA	0	0	0	0	2	12	0	0	4	1	0	0	0	0	0	0	0	1	1	149	9	0	0	0	0	3	6	0	0	87	2	8	0	0	0	0	0	1	0	5	0	0	0	0	0	0	0	4	0
gb|AFU25632.1|ARO:3002087|CMY-74	0	0	0	0	3	0	0	0	0	1	1	0	0	0	0	0	0	0	0	22	0	1	0	0	0	1	0	0	0	0	0	0	0	0	0	0	0	2	1	0	0	0	0	0	0	0	0	3	2
gb|AEZ49855.1|ARO:3002081|CMY-68	0	0	0	0	1	0	0	0	0	0	0	0	0	0	0	0	0	4	0	0	0	0	0	0	4	0	0	0	0	0	0	0	0	0	0	0	0	23	1	0	0	0	0	1	0	0	0	0	0
gb|AHW47897.1|ARO:3002122|CMY-111	0	0	0	0	6	0	0	0	0	0	0	0	0	0	0	0	0	4	0	0	0	0	0	1	1	0	0	0	0	0	0	0	0	0	0	0	0	3	2	4	0	0	0	2	0	1	0	4	2
gb|AHM76768.1|ARO:3002106|CMY-93	0	0	0	0	1	0	0	0	0	0	0	0	0	0	0	0	0	3	0	6	0	0	0	0	0	28	0	0	0	0	0	0	0	0	0	0	0	0	1	5	0	0	0	0	0	0	0	1	1
gb|ADP02979.1|ARO:3002059|CMY-48	0	0	0	0	1	0	0	0	0	0	1	0	0	0	0	0	1	0	1	1	0	0	0	0	2	0	0	0	0	0	0	0	0	0	0	0	0	2	1	3	0	0	0	0	0	0	0	5	5
gb|AFK73452.1|ARO:3002094|CMY-81	0	0	0	0	4	0	0	0	0	0	1	0	0	0	0	1	0	2	0	12	0	1	0	1	17	0	0	0	0	0	0	0	0	0	0	0	0	26	1	4	0	0	0	1	0	0	0	5	0
gb|NP_251216.1|ARO:3004075|MuxC	0	0	0	0	3	0	0	0	0	0	0	0	0	0	0	0	3	1	1	0	0	0	0	0	0	0	0	0	0	0	0	0	0	0	0	0	14	0	0	8	0	0	0	0	0	0	0	5	1
gb|ABN51006.1|ARO:3002045|CMY-34	0	0	0	0	3	0	0	0	0	0	0	0	0	0	0	0	0	0	0	0	0	0	0	0	1	0	0	0	0	0	0	0	0	0	0	0	0	0	0	2	0	0	0	0	1	0	0	3	1
gb|AFK73446.1|ARO:3002092|CMY-79	0	0	0	0	2	0	0	0	0	0	0	0	0	0	0	0	0	0	0	0	0	0	0	0	6	0	0	0	0	0	0	0	0	0	0	0	0	3	1	0	0	0	0	0	0	0	0	2	0
gb|AHA80101.1|ARO:3002112|CMY-100	0	0	0	0	1	0	0	0	0	0	0	0	0	0	0	0	0	1	0	35	0	0	0	0	0	0	0	0	0	0	0	0	0	0	0	0	0	1	0	0	0	0	0	0	0	0	0	0	0
gb|BAF56185.1|ARO:3002037|CMY-26	0	0	0	0	1	0	0	0	0	0	0	0	0	0	0	0	0	0	1	7	0	0	0	0	0	0	0	0	0	0	0	0	0	0	0	0	0	0	0	1	0	0	0	0	0	0	0	1	1
gb|AAY32951.1|ARO:3002837|lnuC	0	0	0	0	1	0	12	0	0	0	0	0	0	0	0	0	0	0	0	0	0	4	0	0	0	0	0	0	0	0	0	0	0	0	0	0	0	0	0	0	0	0	0	0	0	0	0	0	0
gb|CCK86743.1|ARO:3002103|CMY-90	0	0	0	0	1	0	0	0	0	0	0	0	0	0	0	0	2	0	0	2	0	1	0	0	24	0	0	0	0	0	0	0	0	0	0	0	0	24	0	0	0	0	0	0	0	0	0	1	1
gb|CBI75447.1|ARO:3002061|CMY-50	0	0	0	0	2	0	0	0	0	0	0	0	0	0	0	0	0	2	2	3	0	0	0	0	21	0	0	0	0	0	0	0	0	0	0	0	0	20	2	7	0	0	0	2	1	1	0	3	0
gb|CBH19182.1|ARO:3002057|CMY-46	0	0	0	0	1	0	0	0	0	0	0	0	0	0	0	0	0	0	0	3	0	0	0	0	0	0	0	0	0	0	0	0	0	0	0	0	0	0	0	4	0	0	0	0	0	0	0	1	1
gb|AIT76090.1|ARO:3002123|CMY-112	0	0	0	0	1	0	0	0	0	0	0	0	0	0	0	0	0	0	0	0	0	0	0	0	14	0	0	0	0	0	0	0	0	0	0	0	0	16	0	2	0	0	0	1	0	0	0	0	0
gb|BAC76072.1|ARO:3001856|CFE-1	0	0	0	0	1	0	0	0	0	0	1	0	0	0	0	0	0	2	0	27	0	0	0	0	1	10	0	0	0	0	0	0	0	0	0	0	0	2	2	1	0	0	0	1	0	0	0	3	1
gb|AIT76093.1|ARO:3002127|CMY-116	0	0	0	0	1	0	0	0	0	0	0	0	0	0	0	0	0	0	1	8	0	0	0	1	39	0	0	0	0	0	0	0	0	0	0	0	0	41	0	1	0	0	0	0	0	0	0	0	0
gb|AIT76098.1|ARO:3002130|CMY-119	0	0	0	0	1	0	0	0	0	0	0	0	0	0	0	0	0	0	0	15	0	0	0	0	1	0	0	0	0	0	0	0	0	0	0	0	0	0	0	0	0	0	0	2	0	0	0	0	1
gb|AHA80102.1|ARO:3002113|CMY-101	0	0	0	0	1	0	0	0	0	0	0	0	0	0	0	0	0	3	0	52	0	0	0	0	0	9	0	0	0	0	0	0	0	0	0	0	0	0	1	0	0	0	0	1	1	0	0	3	0
gb|AAV80464.1|ARO:3000565|tet(38)	0	0	0	0	0	14	1	16	0	0	0	0	0	0	0	1	0	3	0	4	0	10	0	0	42	4	0	1	0	0	0	0	0	1	0	0	550	0	5	0	0	0	0	5	0	0	0	0	0
gb|AAU95768.1|ARO:3000026|mepA	0	0	0	0	0	22	3	32	0	0	0	0	0	0	0	2	0	0	0	0	0	26	0	0	65	1	0	7	0	0	0	0	0	0	3	0	817	0	15	0	0	0	0	2	0	0	0	0	0
gb|YP_001440920.1|ARO:3000746|mepR	0	0	0	0	0	9	2	10	0	0	0	0	0	0	0	1	0	0	0	0	0	11	0	0	24	0	0	0	0	0	0	0	0	0	1	0	285	0	9	0	0	0	0	2	0	0	0	0	0
gb|CCQ22388.1|ARO:3000421|norB	0	0	0	0	0	2	0	0	0	0	0	0	0	0	0	0	0	0	0	0	0	0	0	0	2	0	0	0	0	0	0	0	0	0	0	0	7	0	0	0	0	0	0	0	1	0	0	0	0
gb|ABH10964.1|ARO:3002830|vgaALC	0	0	0	0	0	9	0	0	5	0	2	1	0	0	0	0	0	173	0	79	11	0	0	0	0	2	67	0	0	48	2	2	0	0	0	0	0	0	0	4	0	0	0	0	0	0	0	37	0
gb|AAD23513.1|ARO:3003002|CfxA2	0	0	0	0	0	0	146	0	0	55	94	0	0	0	1	0	0	0	3	0	0	0	0	0	176	0	1344	1	0	0	0	0	0	3	0	0	0	21	291	0	0	0	0	32	0	0	0	0	0
gb|AAA21532.1|ARO:3003559|cepA	0	0	0	0	0	0	836	0	0	384	8	0	0	0	0	0	0	691	0	0	0	0	0	0	0	0	110	0	0	0	0	0	0	1	0	0	0	27	329	0	0	0	0	24	0	0	0	0	0
gb|AHH83938.1|ARO:3000013|vanB	0	0	0	0	0	0	10	0	0	0	0	0	0	0	0	0	0	0	0	0	0	0	0	0	0	0	0	0	0	0	0	0	0	0	0	0	0	0	0	0	0	0	0	0	0	0	0	0	0
gb|AAA88675.1|ARO:3000498|ErmF	0	0	0	0	0	0	82	0	0	863	94	0	0	0	0	0	291	0	0	0	19	0	0	0	0	0	0	0	0	0	0	0	0	0	0	0	0	27	336	0	0	0	0	24	0	0	0	0	1
gb|AAK63040.1|ARO:3002635|APH(2'')-IIa	0	0	0	0	0	0	14	0	0	0	0	0	0	0	0	0	0	0	0	0	0	0	0	0	0	0	0	0	0	0	0	0	0	0	0	0	0	0	0	0	0	0	0	0	0	0	0	0	0
gb|CAC41371.1|ARO:3000196|tet32	0	0	0	0	0	0	8	0	0	0	0	0	0	0	0	0	0	0	5	779	0	0	0	0	0	0	0	2	4	0	0	0	0	11	0	0	0	700	146	18	0	0	0	7	0	0	0	14	0
gb|AAB05623.1|ARO:3002932|vanSB	0	0	0	0	0	0	11	0	0	0	0	0	0	0	0	0	0	0	0	0	0	0	0	0	0	0	0	0	0	0	0	0	0	0	0	0	0	0	0	0	0	0	0	0	0	0	0	0	0
gb|AAL79549.2|ARO:3003003|CfxA3	0	0	0	0	0	0	8	0	0	10	18	0	0	0	0	0	0	0	0	0	0	0	0	0	0	0	258	0	0	0	0	0	0	0	0	0	0	1	67	0	0	0	0	2	0	0	0	0	0
gb|NP_459346.1|ARO:3000790|mdsB	0	0	0	0	0	0	27	0	0	0	0	0	0	0	0	0	0	0	0	0	0	0	0	0	0	0	1	0	0	0	0	0	0	0	0	0	0	0	0	0	0	0	0	0	0	0	0	0	0
gb|AAO82019.1|ARO:3002916|vanV	0	0	0	0	0	0	2	0	0	0	0	0	0	0	0	0	0	0	0	0	0	0	0	0	0	0	0	0	0	0	0	0	0	0	0	0	0	0	0	0	0	0	0	0	0	0	0	0	0
gb|AAK63041.1|ARO:3002559|AAC(6')-Ip	0	0	0	0	0	0	5	0	0	0	0	0	0	0	0	0	0	0	0	0	0	0	0	0	0	0	0	0	0	0	0	0	0	0	0	0	0	0	0	0	0	0	0	0	0	0	0	0	0
gb|AAB05628.1|ARO:3002950|vanXB	0	0	0	0	0	0	7	0	0	0	0	0	0	0	0	0	0	0	0	0	0	0	0	0	0	0	0	0	0	0	0	0	0	0	0	0	0	0	0	0	0	0	0	0	0	0	0	0	0
gb|AAB05622.1|ARO:3002921|vanRB	0	0	0	0	0	0	10	0	0	0	0	0	0	0	0	0	0	0	0	0	0	0	0	0	0	0	0	0	0	0	0	0	0	0	0	0	0	0	0	0	0	0	0	0	0	0	0	0	0
gb|ACV44455.1|ARO:3002404|OXY-2-9	0	0	0	0	0	0	3	0	0	0	0	0	0	0	0	0	0	0	0	0	0	0	0	0	0	0	0	0	0	0	0	0	0	0	0	0	0	0	0	0	0	0	0	0	0	0	0	0	0
gb|BAE06008.1|ARO:3003699|mexQ	0	0	0	0	0	0	3	0	0	0	0	0	0	0	0	0	37	0	0	0	0	0	0	0	0	0	269	0	0	0	0	0	0	0	0	0	0	0	0	0	0	0	0	0	0	0	0	0	0
gb|AAB05625.1|ARO:3002964|vanWB	0	0	0	0	0	0	6	0	0	0	0	0	0	0	0	0	0	0	0	0	0	0	0	0	0	0	0	0	0	0	0	0	0	0	0	0	0	0	0	0	0	0	0	0	0	0	0	0	0
gb|CAG34107.1|ARO:3002400|OXY-2-5	0	0	0	0	0	0	1	0	0	0	0	0	0	0	0	0	0	0	0	0	0	0	0	0	0	0	0	0	0	0	0	0	0	0	0	0	0	0	0	0	0	0	0	0	0	0	0	0	0
gb|AAB05624.1|ARO:3002956|vanYB	0	0	0	0	0	0	7	0	0	0	0	0	0	0	0	0	0	0	0	0	0	0	0	0	0	0	0	0	0	0	0	0	0	0	0	0	0	0	0	0	0	0	0	0	0	0	0	0	0
gb|ACT97415.1|ARO:3002999|CblA-1	0	0	0	0	0	0	7	0	0	4	0	0	0	0	0	0	0	0	0	0	0	0	0	0	37	0	0	51	0	0	0	0	0	0	0	0	0	0	0	0	0	0	0	1	0	0	0	0	9
gb|AAB05626.1|ARO:3002943|vanHB	0	0	0	0	0	0	7	0	0	0	0	0	0	0	0	0	0	0	0	0	0	0	0	0	0	0	0	0	0	0	0	0	0	0	0	0	0	0	0	0	0	0	0	0	0	0	0	0	0
gb|AAL17873.1|ARO:3002403|OXY-2-8	0	0	0	0	0	0	1	0	0	0	0	0	0	0	0	0	0	0	0	0	0	0	0	0	0	0	0	0	0	0	0	0	0	0	0	0	0	0	0	0	0	0	0	0	0	0	0	0	0
gb|AAL78278.2|ARO:3002401|OXY-2-6	0	0	0	0	0	0	2	0	0	0	0	0	0	0	0	0	0	0	0	0	0	0	0	0	0	0	0	0	0	0	0	0	0	0	0	0	0	0	0	0	0	0	0	0	0	0	0	0	0
gb|AAL78281.2|ARO:3002398|OXY-2-3	0	0	0	0	0	0	2	0	0	0	0	0	0	0	0	0	0	0	0	0	0	0	0	0	0	0	0	0	0	0	0	0	0	0	0	0	0	0	0	0	0	0	0	0	0	0	0	0	0
gb|CAA88908.1|ARO:3002402|OXY-2-7	0	0	0	0	0	0	1	0	0	0	0	0	0	0	0	0	0	0	0	0	0	0	0	0	0	0	0	0	0	0	0	0	0	0	0	0	0	0	0	0	0	0	0	0	0	0	0	0	0
gb|WP_025712239|ARO:3002474|LEN-26	0	0	0	0	0	0	1	0	0	0	0	0	0	0	0	0	17	0	0	0	0	0	0	0	0	0	0	0	0	0	0	0	0	0	0	0	0	0	0	0	0	0	0	0	0	0	0	0	0
gb|CAA63498.1|ARO:3002670|cat	0	0	0	0	0	0	0	11	0	0	0	0	17	0	0	0	0	0	0	0	0	0	0	0	0	0	0	0	0	0	0	0	0	0	0	0	0	16	0	0	0	0	0	0	0	0	0	0	0
gb|CAG25427.1|ARO:3000999|TEM-135	0	0	0	0	0	0	0	1	0	0	0	0	0	0	0	0	2	0	0	0	0	0	0	0	0	0	0	0	0	0	0	0	0	0	0	0	0	0	0	26	0	0	0	8	0	0	0	0	1
gb|AIS39742.1|ARO:3003157|TEM-219	0	0	0	0	0	0	0	1	0	0	0	0	0	0	0	0	1	0	0	0	0	0	0	0	0	0	0	0	0	0	0	0	0	0	0	0	0	0	0	23	0	0	0	15	0	2	0	0	13
gb|AAD22538.1|ARO:3000922|TEM-53	0	0	0	0	0	0	0	1	0	0	0	0	0	0	0	0	2	0	0	0	0	0	0	0	0	0	0	0	0	0	0	0	0	0	0	0	0	0	0	10	0	0	0	8	0	0	0	0	17
gb|ACR22829.1|ARO:3001034|TEM-168	0	0	0	0	0	0	0	1	0	0	0	0	0	0	0	0	0	0	0	0	0	0	0	0	0	0	0	0	0	0	0	0	0	0	0	0	0	1	0	12	0	0	0	4	0	0	0	0	10
gb|BAC67143.1|ARO:3000166|tet(B)	0	0	0	0	0	0	0	4	28	21	0	0	0	0	0	0	124	0	0	0	0	0	0	0	0	0	0	0	0	0	0	0	0	0	0	0	0	5	0	976	1	0	0	0	0	0	0	0	0
gb|CAA64682.1|ARO:3000914|TEM-45	0	0	0	0	0	0	0	1	0	0	0	0	0	0	0	0	3	0	0	0	0	0	0	0	0	0	0	0	0	0	0	0	0	0	0	0	0	0	0	70	0	0	0	32	0	0	0	0	37
gb|ABC96711.1|ARO:3001016|TEM-149	0	0	0	0	0	0	0	1	0	0	0	0	0	0	0	0	2	0	0	0	0	0	0	0	0	0	0	0	0	0	0	0	0	0	0	0	0	0	0	64	0	0	0	28	0	1	0	0	4
gb|AFS44742.1|ARO:3001378|TEM-201	0	0	0	0	0	0	0	1	0	0	0	0	0	0	0	0	1	0	0	0	0	0	0	0	0	0	0	0	0	0	0	0	0	0	0	0	0	0	0	7	0	0	0	3	0	0	0	0	1
gb|CAG34105.1|ARO:3000993|TEM-129	0	0	0	0	0	0	0	1	0	0	0	0	0	0	0	0	0	0	0	0	0	0	0	0	0	0	1	0	0	0	0	0	0	0	0	0	0	0	0	8	0	0	0	11	0	0	0	0	21
gb|WP_014550864.1|ARO:3003953|hmrM	0	0	0	0	0	0	0	1	0	0	0	0	0	0	0	0	1	0	0	0	0	0	0	0	1	2	0	0	0	0	0	0	0	0	0	0	3	0	0	0	0	0	0	0	0	0	0	4	0
gb|BAE15963.1|ARO:3002868|dfrG	0	0	0	0	0	0	0	1	0	0	0	0	0	0	0	0	0	17	0	0	0	0	0	0	0	0	0	0	1	4	0	0	0	0	0	0	0	0	0	0	0	0	0	0	0	2	0	5	0
gb|CAE51745.1|ARO:3000168|tet(D)	0	0	0	0	0	0	0	0	16	15	0	0	0	0	0	0	89	0	0	0	0	0	0	0	0	0	0	0	0	0	0	0	0	0	0	0	0	0	0	596	0	0	0	0	0	0	0	0	0
gb|YP_007503840.1|ARO:3000165|tet(A)	0	0	0	0	0	0	0	0	1	7	0	0	0	0	0	0	41	0	0	0	0	0	0	0	0	0	0	0	0	0	0	0	0	0	0	0	0	2	0	295	0	0	0	0	0	0	0	1	0
gb|AAL59753.1|ARO:3000412|sul2	0	0	0	0	0	0	0	0	0	2778	0	2	0	0	1	0	0	0	0	0	0	0	0	0	0	0	0	0	0	0	0	0	0	0	0	0	0	0	0	783	0	0	0	0	0	0	0	0	0
gb|AKN19287.1|ARO:3002578|AAC(6')-Ib7	0	0	0	0	0	0	0	0	0	6	1	0	0	0	0	1	0	0	0	7	0	0	1	0	0	0	0	0	0	0	0	0	0	0	0	0	0	0	0	281	0	0	0	0	0	0	0	0	0
gb|BAA03776.1|ARO:3000316|mphA	0	0	0	0	0	0	0	0	0	24	0	0	0	0	0	0	0	0	0	0	0	0	0	0	0	0	0	0	0	0	0	0	0	0	0	0	0	0	0	0	0	0	0	0	0	0	0	0	0
gb|AAS13767.1|ARO:3003839|Mrx	0	0	0	0	0	0	0	0	0	19	0	0	0	0	0	0	0	0	0	0	0	0	0	0	0	0	0	0	0	0	0	0	0	0	0	0	0	0	0	0	0	0	0	0	0	0	0	0	0
gb|ACI32877.1|ARO:3002859|dfrA14	0	0	0	0	0	0	0	0	0	7	0	0	0	0	0	0	0	0	0	0	0	0	0	0	0	0	0	0	0	0	0	0	0	0	0	0	0	0	0	0	0	0	0	0	0	0	0	0	0
gb|AAA23018.1|ARO:3002670|cat	0	0	0	0	0	0	0	0	0	16	0	0	0	0	0	0	0	0	0	0	0	0	0	0	0	0	0	0	0	0	0	0	0	0	0	0	0	0	0	0	0	0	0	0	0	0	0	0	0
gb|ACA30420.1|ARO:3002036|CMY-25	0	0	0	0	0	0	0	0	0	1	1	0	0	0	0	0	0	1	0	0	0	0	0	0	1	0	0	0	0	0	0	0	0	0	0	0	0	2	2	1	0	0	0	1	0	0	0	2	0
gb|ACT97371.1|ARO:3003097|CfxA6	0	0	0	0	0	0	0	0	0	3	0	0	0	0	0	0	0	0	0	0	0	0	0	0	4	0	0	0	0	0	0	0	0	0	0	0	0	0	4	0	0	0	0	0	0	0	0	0	0
gb|AFK73455.1|ARO:3002097|CMY-84	0	0	0	0	0	0	0	0	0	1	0	0	0	0	0	0	0	0	0	0	0	0	0	0	14	0	0	0	0	0	0	0	0	0	0	0	0	14	0	0	0	0	0	0	0	0	0	0	0
gb|AAD01868.1|ARO:3002867|dfrF	0	0	0	0	0	0	0	0	0	0	106	0	0	0	0	0	0	0	2	0	0	0	3	0	0	136	0	0	0	0	0	0	0	2	0	6	0	0	0	0	0	0	0	0	0	0	0	820	0
gb|AAK07612.1|ARO:3000604|Erm(35)	0	0	0	0	0	0	0	0	0	0	1	0	0	0	0	0	0	0	0	0	0	0	0	0	0	0	0	0	0	0	0	0	0	0	0	0	0	0	0	0	0	0	0	0	0	0	0	0	0
gb|AEJ33969.1|ARO:3000410|sul1	0	0	0	0	0	0	0	0	0	0	1	0	0	0	0	0	0	0	0	32	0	0	12	0	0	0	0	0	1	0	0	0	0	0	0	0	0	0	0	0	1	0	0	0	0	0	0	0	0
gb|AAG07064.1|ARO:3003693|mexK	0	0	0	0	0	0	0	0	0	0	1	0	0	0	0	0	2	0	0	0	0	0	0	0	0	0	0	0	0	0	0	0	0	0	0	0	0	0	0	0	0	0	0	0	0	0	0	0	0
gb|AAO16462.1|ARO:3000167|tet(C)	0	0	0	0	0	0	0	0	0	0	1	0	0	0	0	0	5	0	0	0	0	0	0	0	0	0	0	0	0	0	0	0	0	0	0	0	0	0	0	0	0	0	0	0	0	0	0	0	53
gb|YP_002325611.1|ARO:3000775|adeB	0	0	0	0	0	0	0	0	0	0	0	1	0	0	0	0	3	0	0	0	0	0	0	0	0	0	0	0	0	0	0	0	0	0	0	0	0	0	0	0	0	0	0	0	0	0	0	0	0
gb|CCP46065.1|ARO:3000816|mtrA	0	0	0	0	0	0	0	0	0	0	0	4	0	0	0	0	1	0	0	0	0	0	0	0	0	0	0	0	0	0	0	0	0	0	0	0	0	0	0	0	0	0	0	0	0	0	0	0	0
gb|CAL44992.1|ARO:3002835|lnuA	0	0	0	0	0	0	0	0	0	0	0	3	0	0	0	0	0	0	0	0	0	0	0	0	0	0	0	0	0	0	0	0	0	0	5	0	0	0	0	0	0	38	0	0	0	0	0	0	0
gb|ADV91011.1|ARO:3000245|RbpA	0	0	0	0	0	0	0	0	0	0	0	2	0	0	0	0	0	0	0	0	0	0	0	0	0	0	0	0	0	0	0	0	0	0	0	0	0	0	0	0	0	0	0	0	0	0	0	0	0
gb|CAA43218.1|ARO:3002670|cat	0	0	0	0	0	0	0	0	0	0	0	0	14	0	0	0	0	0	0	0	0	0	0	0	0	0	0	0	0	0	0	0	0	0	0	0	0	1	0	0	0	0	0	0	0	0	0	0	0
gb|NP_052167.1|ARO:3002670|cat	0	0	0	0	0	0	0	0	0	0	0	0	6	0	0	0	0	0	0	0	0	0	0	0	0	0	0	0	0	0	0	0	0	0	0	0	0	0	0	0	0	0	0	0	0	0	0	0	0
gb|CAJ32372.1|ARO:3001015|TEM-148	0	0	0	0	0	0	0	0	0	0	0	0	1	0	0	0	4	0	0	0	0	0	0	0	0	0	0	0	0	0	0	0	0	0	0	0	0	0	0	17	0	0	0	12	0	1	0	0	4
gb|ABF66011.1|ARO:3002881|lmrC	0	0	0	0	0	0	0	0	0	0	0	0	0	0	1	1	0	0	0	1	0	0	0	0	0	0	0	0	3	0	0	0	0	1	0	0	0	0	0	0	0	0	1	0	0	0	0	1	0
gb|CAP12349.2|ARO:3002468|LEN-21	0	0	0	0	0	0	0	0	0	0	0	0	0	0	0	0	32	0	0	1	0	0	0	0	0	0	0	0	0	0	0	0	0	0	0	0	0	0	0	0	0	0	0	0	0	0	0	0	0
gb|AAP93922.1|ARO:3000569|tet(41)	0	0	0	0	0	0	0	0	0	0	0	0	0	0	0	0	46	0	0	0	0	0	0	0	0	0	252	0	0	0	0	0	0	0	0	0	0	0	0	0	0	0	0	0	0	0	0	0	0
gb|AAN05031.1|ARO:3002472|LEN-4	0	0	0	0	0	0	0	0	0	0	0	0	0	0	0	0	18	0	0	28	0	0	0	0	0	0	0	0	0	0	0	0	0	0	0	0	0	0	0	0	0	0	0	0	0	0	0	0	0
gb|AAA26549.1|ARO:3002549|AAC(6')-Ic	0	0	0	0	0	0	0	0	0	0	0	0	0	0	0	0	23	0	0	0	0	0	0	0	0	0	154	0	0	0	0	0	0	0	0	0	0	0	0	0	0	0	0	0	0	0	0	0	0
gb|BAA23130.1|ARO:3002493|SRT-1	0	0	0	0	0	0	0	0	0	0	0	0	0	0	0	0	28	0	0	0	0	0	0	0	0	0	165	0	0	0	0	0	0	0	0	0	0	0	0	0	0	0	0	0	0	0	0	0	0
gb|YP_001706893.1|ARO:3000778|adeG	0	0	0	0	0	0	0	0	0	0	0	0	0	0	0	0	28	0	0	0	0	0	0	0	0	0	0	0	0	0	0	0	0	0	0	0	0	0	0	0	0	0	0	0	0	0	0	0	0
gb|BAD89844.2|ARO:3000753|abeM	0	0	0	0	0	0	0	0	0	0	0	0	0	0	0	0	17	0	0	0	0	0	0	0	0	0	0	0	0	0	0	0	0	0	0	0	0	0	1	0	0	0	0	0	0	0	0	0	0
gb|AAK69830.1|ARO:3002455|LEN-2	0	0	0	0	0	0	0	0	0	0	0	0	0	0	0	0	46	0	0	9	0	0	0	0	0	0	0	0	0	0	0	0	0	0	0	0	0	0	0	0	0	0	0	0	0	0	0	0	0
gb|YP_001706894.1|ARO:3000777|adeF	0	0	0	0	0	0	0	0	0	0	0	0	0	0	0	0	15	0	0	0	0	0	0	0	0	0	0	0	0	0	0	0	0	0	0	0	0	0	0	0	0	0	0	0	0	0	0	0	0
gb|ABM54870.1|ARO:3001026|TEM-160	0	0	0	0	0	0	0	0	0	0	0	0	0	0	0	0	1	0	0	0	0	0	0	0	0	0	0	0	0	0	0	0	0	0	0	0	0	0	0	5	0	0	0	0	0	0	0	0	2
gb|YP_002320475.1|ARO:3000780|adeI	0	0	0	0	0	0	0	0	0	0	0	0	0	0	0	0	12	0	0	0	0	0	0	0	0	0	0	0	0	0	0	0	0	0	0	0	0	0	0	0	0	0	0	0	0	0	0	0	0
gb|CAC14596.1|ARO:3003057|smeF	0	0	0	0	0	0	0	0	0	0	0	0	0	0	0	0	4	0	0	0	0	0	0	0	0	0	0	0	0	0	0	0	0	0	0	0	0	0	0	0	0	0	0	0	0	0	0	0	0
gb|AAQ01671.1|ARO:3000983|TEM-121	0	0	0	0	0	0	0	0	0	0	0	0	0	0	0	0	1	0	0	0	0	0	0	0	0	0	0	0	0	0	0	0	0	0	0	0	0	0	0	3	0	0	0	3	0	0	0	0	2
gb|AAL50725.1|ARO:3002478|LEN-15	0	0	0	0	0	0	0	0	0	0	0	0	0	0	0	0	4	0	0	1	0	0	0	0	0	0	0	0	0	0	0	0	0	0	0	0	0	0	0	0	0	0	0	0	0	0	0	0	0
gb|CAC14594.1|ARO:3003055|smeD	0	0	0	0	0	0	0	0	0	0	0	0	0	0	0	0	1	0	0	0	0	0	0	0	0	0	0	0	0	0	0	0	0	0	0	0	0	0	0	0	0	0	0	0	0	0	0	0	0
gb|YP_001713101.1|ARO:3000779|adeH	0	0	0	0	0	0	0	0	0	0	0	0	0	0	0	0	10	0	0	0	0	0	0	0	0	0	0	0	0	0	0	0	0	0	0	0	0	0	0	0	0	0	0	0	0	0	0	0	0
gb|WP_004746565.1|ARO:3003848|ADC-2	0	0	0	0	0	0	0	0	0	0	0	0	0	0	0	0	15	0	0	0	0	0	0	0	0	0	0	0	0	0	0	0	0	0	0	0	0	0	0	0	0	0	0	0	0	0	0	0	0
gb|AEL00450.1|ARO:3002747|QnrB32	0	0	0	0	0	0	0	0	0	0	0	0	0	0	0	0	6	0	0	2	0	0	0	0	0	0	21	0	0	0	0	0	0	0	0	0	0	0	0	0	0	0	0	0	0	0	0	0	0
gb|CAP12346.2|ARO:3002465|LEN-18	0	0	0	0	0	0	0	0	0	0	0	0	0	0	0	0	17	0	0	33	0	0	0	0	0	0	0	0	0	0	0	0	0	0	0	0	0	0	0	0	26	0	0	0	0	0	0	0	0
gb|CBX53726.1|ARO:3000910|TEM-40	0	0	0	0	0	0	0	0	0	0	0	0	0	0	0	0	1	0	0	0	0	0	0	0	0	0	0	0	0	0	0	0	0	0	0	0	0	0	0	4	0	0	0	3	0	0	0	0	1
gb|ALH22601.1|ARO:3000620|adeL	0	0	0	0	0	0	0	0	0	0	0	0	0	0	0	0	12	0	0	0	0	0	0	0	0	0	0	0	0	0	0	0	0	0	0	0	0	0	0	0	0	0	0	0	0	0	0	0	0
gb|AFU35063.1|ARO:3002630|ANT(9)-Ia	0	0	0	0	0	0	0	0	0	0	0	0	0	0	0	0	13	0	0	0	0	0	0	0	0	0	0	0	0	0	0	0	0	0	0	0	0	0	0	0	0	0	0	0	0	0	0	0	0
gb|CAA65888.1|ARO:3001043|TEM-178	0	0	0	0	0	0	0	0	0	0	0	0	0	0	0	0	1	0	0	0	0	0	0	0	0	0	0	0	0	0	0	0	0	0	0	0	0	0	0	8	0	0	0	5	0	0	0	0	0
gb|CAG25835.1|ARO:3002458|LEN-8	0	0	0	0	0	0	0	0	0	0	0	0	0	0	0	0	3	0	0	2	0	0	0	0	0	0	0	0	0	0	0	0	0	0	0	0	0	0	0	0	0	0	0	0	0	0	0	0	0
gb|YP_002325052.1|ARO:3000768|abeS	0	0	0	0	0	0	0	0	0	0	0	0	0	0	0	0	7	0	0	0	0	0	0	0	0	0	0	0	0	0	0	0	0	0	0	0	0	0	0	0	0	0	0	0	0	0	0	0	0
gb|AAS07017.3|ARO:3002494|SRT-2	0	0	0	0	0	0	0	0	0	0	0	0	0	0	0	0	28	0	0	0	0	0	0	0	0	0	132	0	0	0	0	0	0	0	0	0	0	0	0	0	0	0	0	0	0	0	0	0	0
gb|CAP12348.2|ARO:3002467|LEN-20	0	0	0	0	0	0	0	0	0	0	0	0	0	0	0	0	18	0	0	6	0	0	0	0	0	0	0	0	0	0	0	0	0	0	0	0	0	0	0	0	9	0	0	0	0	0	0	0	0
gb|AAX14803.1|ARO:3000782|adeK	0	0	0	0	0	0	0	0	0	0	0	0	0	0	0	0	11	0	0	0	0	0	0	0	0	0	0	0	0	0	0	0	0	0	0	0	0	0	0	0	0	0	0	0	0	0	0	0	0
gb|CAP12350.2|ARO:3002469|LEN-22	0	0	0	0	0	0	0	0	0	0	0	0	0	0	0	0	31	0	0	0	0	0	0	0	0	0	0	0	0	0	0	0	0	0	0	0	0	0	0	0	0	0	0	0	0	0	0	0	0
gb|AAB41958.1|ARO:3000802|OprJ	0	0	0	0	0	0	0	0	0	0	0	0	0	0	0	0	1	0	0	0	0	0	0	0	0	0	0	0	0	0	0	0	0	0	0	0	0	0	0	0	0	0	0	0	0	0	0	0	0
gb|NP_252896.1|ARO:3000808|mexI	0	0	0	0	0	0	0	0	0	0	0	0	0	0	0	0	18	0	0	0	0	0	0	0	0	0	116	0	0	0	0	0	0	0	0	0	0	0	0	0	0	0	0	0	0	0	0	0	0
gb|CAC85660.1|ARO:3000960|TEM-93	0	0	0	0	0	0	0	0	0	0	0	0	0	0	0	0	2	0	0	0	0	0	0	0	0	0	0	0	0	0	0	0	0	0	0	0	0	0	0	68	0	0	0	27	0	1	0	0	4
gb|ABI81768.1|ARO:3001023|TEM-157	0	0	0	0	0	0	0	0	0	0	0	0	0	0	0	0	1	0	0	0	0	0	0	0	0	0	0	0	0	0	0	0	0	0	0	0	0	0	0	19	0	0	0	8	0	0	0	0	19
gb|ABD60314.1|ARO:3001005|TEM-142	0	0	0	0	0	0	0	0	0	0	0	0	0	0	0	0	1	0	0	0	0	0	0	0	0	0	0	0	0	0	0	0	0	0	0	0	0	0	0	5	0	0	0	2	0	0	0	0	0
gb|BAL68178.1|ARO:3001057|TEM-198	0	0	0	0	0	0	0	0	0	0	0	0	0	0	0	0	4	0	0	0	0	0	0	0	0	0	0	0	0	0	0	0	0	0	0	0	0	0	0	24	0	0	0	9	0	0	0	0	0
gb|AFU25650.1|ARO:3001834|ACT-12	0	0	0	0	0	0	0	0	0	0	0	0	0	0	0	0	8	0	0	0	0	0	0	0	0	4	0	0	0	0	0	0	0	0	0	0	0	0	0	2	0	0	0	1	1	0	0	1	0
gb|AAP93848.1|ARO:3002476|LEN-6	0	0	0	0	0	0	0	0	0	0	0	0	0	0	0	0	6	0	0	2	0	0	0	0	0	0	0	0	0	0	0	0	0	0	0	0	0	0	0	0	0	0	0	0	0	0	0	0	0
gb|YP_002325610.1|ARO:3000774|adeA	0	0	0	0	0	0	0	0	0	0	0	0	0	0	0	0	2	0	0	0	0	0	0	0	0	0	0	0	0	0	0	0	0	0	0	0	0	0	0	0	0	0	0	0	0	0	0	0	0
gb|AAD51348.1|ARO:3003066|smeR	0	0	0	0	0	0	0	0	0	0	0	0	0	0	0	0	2	0	0	0	0	0	0	0	0	0	0	0	0	0	0	0	0	0	0	0	0	0	0	0	0	0	0	0	0	0	0	0	0
gb|AHM76774.1|ARO:3001843|ACT-22	0	0	0	0	0	0	0	0	0	0	0	0	0	0	0	0	1	0	0	3	0	0	0	0	0	0	0	0	0	0	0	0	0	0	0	0	0	0	0	0	0	0	0	0	0	0	0	0	0
gb|AGK40892.1|ARO:3001384|TEM-207	0	0	0	0	0	0	0	0	0	0	0	0	0	0	0	0	2	0	0	0	0	0	0	0	0	0	0	0	0	0	0	0	0	0	0	0	0	0	0	3	0	0	0	2	0	0	0	0	2
gb|CAA71322.1|ARO:3000916|TEM-47	0	0	0	0	0	0	0	0	0	0	0	0	0	0	0	0	1	0	0	0	0	0	0	0	0	0	0	0	0	0	0	0	0	0	0	0	0	1	0	7	0	0	0	6	0	0	0	0	4
gb|AHA80960.1|ARO:3001388|TEM-211	0	0	0	0	0	0	0	0	0	0	0	0	0	0	0	0	1	0	0	0	0	0	0	0	0	0	0	0	0	0	0	0	0	0	0	0	0	0	0	10	0	0	0	4	0	0	0	0	3
gb|NP_249118.1|ARO:3000379|OprM	0	0	0	0	0	0	0	0	0	0	0	0	0	0	0	0	1	0	0	0	0	0	0	0	0	0	0	0	0	0	0	0	0	0	0	0	0	0	0	0	0	0	0	0	0	0	0	0	0
gb|AFN69127.1|ARO:3001058|TEM-199	0	0	0	0	0	0	0	0	0	0	0	0	0	0	0	0	1	0	0	0	0	0	0	0	0	0	0	0	0	0	0	0	0	0	0	0	0	0	0	16	0	0	0	8	0	1	0	0	17
gb|ABI74448.1|ARO:3001018|TEM-151	0	0	0	0	0	0	0	0	0	0	0	0	0	0	0	0	2	0	0	0	0	0	0	0	0	0	0	0	0	0	0	0	0	0	0	0	0	0	0	21	0	0	0	12	0	0	0	0	8
gb|ABX71157.1|ARO:3001030|TEM-164	0	0	0	0	0	0	0	0	0	0	0	0	0	0	0	0	1	0	0	0	0	0	0	0	0	0	0	0	0	0	0	0	0	0	0	0	0	0	0	4	0	0	0	3	0	0	0	0	3
gb|ADQ43424.1|ARO:3002746|QnrB31	0	0	0	0	0	0	0	0	0	0	0	0	0	0	0	0	1	0	0	0	0	0	0	0	0	0	1	0	0	0	0	0	0	0	0	0	0	0	0	0	0	0	0	0	0	0	0	0	0
gb|AAN05030.1|ARO:3002475|LEN-3	0	0	0	0	0	0	0	0	0	0	0	0	0	0	0	0	4	0	0	7	0	0	0	0	0	0	0	0	0	0	0	0	0	0	0	0	0	0	0	0	0	0	0	0	0	0	0	0	0
gb|AGW16407.1|ARO:3001513|OXA-325	0	0	0	0	0	0	0	0	0	0	0	0	0	0	0	0	1	0	0	0	0	0	0	0	0	0	0	0	0	0	0	0	0	0	0	0	0	0	0	0	0	0	0	0	0	0	0	0	0
gb|ADA79630.1|ARO:3001037|TEM-171	0	0	0	0	0	0	0	0	0	0	0	0	0	0	0	0	1	0	0	0	0	0	0	0	0	0	0	0	0	0	0	0	0	0	0	0	0	0	0	7	0	0	0	2	0	1	0	0	0
gb|AAM61952.1|ARO:3000967|TEM-104	0	0	0	0	0	0	0	0	0	0	0	0	0	0	0	0	2	0	0	0	0	0	0	0	0	0	0	0	0	0	0	0	0	0	0	0	0	0	0	14	0	0	0	0	0	0	0	0	5
gb|AAL29433.1|ARO:3000948|TEM-81	0	0	0	0	0	0	0	0	0	0	0	0	0	0	0	0	1	0	0	0	0	0	0	0	0	0	0	0	0	0	0	0	0	0	0	0	0	0	0	2	0	0	0	0	0	0	0	0	2
gb|ABB97007.1|ARO:3000924|TEM-55	0	0	0	0	0	0	0	0	0	0	0	0	0	0	0	0	1	0	0	0	0	0	0	0	0	0	0	0	0	0	0	0	0	0	0	0	0	0	0	4	0	0	0	6	0	0	0	0	3
gb|AAD51347.1|ARO:3003067|smeS	0	0	0	0	0	0	0	0	0	0	0	0	0	0	0	0	2	0	0	0	0	0	0	0	0	0	0	0	0	0	0	0	0	0	0	0	0	0	0	0	0	0	0	0	0	0	0	0	0
gb|CAE00499.1|ARO:3003835|cdeA	0	0	0	0	0	0	0	0	0	0	0	0	0	0	0	0	3	0	0	0	0	0	0	0	0	0	59	0	0	0	0	0	0	0	0	0	0	0	0	56	15	0	0	0	0	0	0	0	0
gb|AAD51346.1|ARO:3003053|smeC	0	0	0	0	0	0	0	0	0	0	0	0	0	0	0	0	1	0	0	0	0	0	0	0	0	0	0	0	0	0	0	0	0	0	0	0	0	0	0	0	0	0	0	0	0	0	0	0	0
gb|AIZ00987.1|ARO:3003117|OXA-421	0	0	0	0	0	0	0	0	0	0	0	0	0	0	0	0	2	0	0	0	0	0	0	0	0	0	0	0	0	0	0	0	0	0	0	0	0	0	0	0	0	0	0	0	0	0	0	0	0
gb|AAY85632.1|ARO:3001006|TEM-143	0	0	0	0	0	0	0	0	0	0	0	0	0	0	0	0	2	0	0	0	0	0	0	0	0	0	0	0	0	0	0	0	0	0	0	0	0	1	0	25	0	0	0	15	0	2	0	0	2
gb|AAK71474.1|ARO:3000956|TEM-89	0	0	0	0	0	0	0	0	0	0	0	0	0	0	0	0	1	0	0	0	0	0	0	0	0	0	0	0	0	0	0	0	0	0	0	0	0	0	0	6	0	0	0	0	0	0	0	0	2
gb|AAD22539.1|ARO:3000923|TEM-54	0	0	0	0	0	0	0	0	0	0	0	0	0	0	0	0	1	0	0	0	0	0	0	0	0	0	0	0	0	0	0	0	0	0	0	0	0	0	0	42	0	0	0	19	0	0	0	0	15
gb|CCA61905.1|ARO:3001375|TEM-184	0	0	0	0	0	0	0	0	0	0	0	0	0	0	0	0	1	0	0	0	0	0	0	0	0	0	0	0	0	0	0	0	0	0	0	0	0	0	0	13	0	0	0	4	0	0	0	0	14
gb|AAD51344.1|ARO:3003051|smeA	0	0	0	0	0	0	0	0	0	0	0	0	0	0	0	0	1	0	0	0	0	0	0	0	0	0	0	0	0	0	0	0	0	0	0	0	0	0	0	0	0	0	0	0	0	0	0	0	0
gb|AAR89358.1|ARO:3000989|TEM-127	0	0	0	0	0	0	0	0	0	0	0	0	0	0	0	0	1	0	0	0	0	0	0	0	0	0	0	0	0	0	0	0	0	0	0	0	0	0	0	11	0	0	0	9	0	0	0	0	3
gb|AAL29434.1|ARO:3000949|TEM-82	0	0	0	0	0	0	0	0	0	0	0	0	0	0	0	0	1	0	0	0	0	0	0	0	0	0	0	0	0	0	0	0	0	0	0	0	0	0	0	1	0	0	0	0	0	0	0	0	0
gb|AAF05611.1|ARO:3000946|TEM-79	0	0	0	0	0	0	0	0	0	0	0	0	0	0	0	0	1	0	0	0	0	0	0	0	0	0	0	0	0	0	0	0	0	0	0	0	0	0	0	1	0	0	0	0	0	0	0	0	0
gb|CAA45828.1|ARO:3000875|TEM-3	0	0	0	0	0	0	0	0	0	0	0	0	0	0	0	0	1	0	0	0	0	0	0	0	0	0	0	0	0	0	0	0	0	0	0	0	0	0	0	2	0	0	0	1	0	0	0	0	0
gb|ADB90239.1|ARO:3001041|TEM-176	0	0	0	0	0	0	0	0	0	0	0	0	0	0	0	0	1	0	0	0	0	0	0	0	0	0	0	0	0	0	0	0	0	0	0	0	0	0	0	5	11	0	0	0	0	0	0	0	2
gb|AAG07762.1|ARO:3003030|mexV	0	0	0	0	0	0	0	0	0	0	0	0	0	0	0	0	1	0	0	0	0	0	0	0	0	0	0	0	0	0	0	0	0	0	0	0	0	0	0	0	0	0	0	0	0	0	0	0	0
gb|AAB58161.1|ARO:3003010|ceoB	0	0	0	0	0	0	0	0	0	0	0	0	0	0	0	0	1	0	0	0	0	0	0	0	0	0	1	0	0	0	0	0	0	0	0	0	0	0	0	0	0	0	0	0	0	0	0	0	0
gb|ADM92605.1|ARO:3000553|adeR	0	0	0	0	0	0	0	0	0	0	0	0	0	0	0	0	1	0	0	0	0	0	0	0	0	0	0	0	0	0	0	0	0	0	0	0	0	0	0	0	0	0	0	0	0	0	0	0	0
gb|AGZ83154.1|ARO:3001545|OXA-358	0	0	0	0	0	0	0	0	0	0	0	0	0	0	0	0	1	0	0	0	0	0	0	0	0	0	0	0	0	0	0	0	0	0	0	0	0	0	0	0	0	0	0	0	0	0	0	0	0
gb|AHL39340.1|ARO:3001847|ACT-27	0	0	0	0	0	0	0	0	0	0	0	0	0	0	0	0	1	0	1	0	0	0	0	0	0	0	0	0	0	0	0	0	0	0	0	0	0	0	0	0	0	0	0	0	0	0	0	0	0
gb|AAK37619.1|ARO:3000481|tet(35)	0	0	0	0	0	0	0	0	0	0	0	0	0	0	0	0	0	1	0	3	0	0	0	0	1	0	0	0	0	0	0	0	0	0	0	0	0	1	0	5	1	0	0	0	0	0	0	0	0
gb|ABQ51091.1|ARO:3002039|CMY-28	0	0	0	0	0	0	0	0	0	0	0	0	0	0	0	0	0	1	0	0	0	0	0	0	0	0	0	0	0	0	0	0	0	0	0	0	0	0	2	1	0	0	0	1	0	0	0	0	2
gb|BAB59035.1|ARO:3002870|tet34	0	0	0	0	0	0	0	0	0	0	0	0	0	0	0	0	0	1	0	2	0	0	0	0	2	1	0	0	0	0	0	0	0	0	0	0	2	1	0	1	1	0	0	0	0	0	0	1	0
gb|CAA55007.1|ARO:3001857|LAT-1	0	0	0	0	0	0	0	0	0	0	0	0	0	0	0	0	0	1	0	1	0	0	0	0	14	0	0	0	0	0	0	0	0	0	0	0	0	1	0	0	0	0	0	0	0	0	0	0	0
gb|ADM21467.1|ARO:3002053|CMY-42	0	0	0	0	0	0	0	0	0	0	0	0	0	0	0	0	0	2	0	0	0	0	0	0	1	0	0	0	0	0	0	0	0	0	0	0	0	1	0	0	0	0	0	0	0	0	0	0	0
gb|ENU37733|ARO:3004091|ANT(3'')-IIc	0	0	0	0	0	0	0	0	0	0	0	0	0	0	0	0	0	0	1	0	0	0	0	0	0	0	0	0	0	0	0	0	0	0	0	0	0	0	0	0	0	0	0	0	0	0	0	0	0
gb|AAQ16660.2|ARO:3002024|CMY-13	0	0	0	0	0	0	0	0	0	0	0	0	0	0	0	0	0	0	1	13	0	0	0	0	0	0	0	0	0	0	0	0	0	0	0	0	0	0	0	0	0	0	0	0	0	0	0	0	0
gb|AFU25653.1|ARO:3001837|ACT-15	0	0	0	0	0	0	0	0	0	0	0	0	0	0	0	0	0	0	1	0	0	0	0	0	0	0	0	0	0	0	0	0	0	0	0	0	0	0	0	0	0	0	0	0	0	0	0	0	0
gb|AAC37034.1|ARO:3000522|ErmG	0	0	0	0	0	0	0	0	0	0	0	0	0	0	0	0	0	0	1	0	0	0	0	0	0	0	0	0	0	0	0	0	0	0	0	0	0	0	75	0	0	0	0	0	0	0	0	0	0
gb|AJG06170.1|ARO:3003171|ACT-36	0	0	0	0	0	0	0	0	0	0	0	0	0	0	0	0	0	0	2	0	0	0	0	0	0	0	0	0	0	0	0	0	0	0	0	0	0	0	0	0	0	0	0	0	0	0	0	0	0
gb|AIT76088.1|ARO:3001852|ACT-32	0	0	0	0	0	0	0	0	0	0	0	0	0	0	0	0	0	0	1	0	0	0	0	0	0	0	0	0	0	0	0	0	0	0	0	0	0	0	0	0	0	0	0	0	0	0	0	0	0
gb|CAA52904.1|ARO:3002688|catS	0	0	0	0	0	0	0	0	0	0	0	0	0	0	0	0	0	0	1	0	0	0	0	0	0	0	0	0	0	0	0	0	0	0	0	0	0	0	0	0	0	0	0	0	0	0	0	0	0
gb|AAF66228.1|ARO:3002682|catD	0	0	0	0	0	0	0	0	0	0	0	0	0	0	0	0	0	0	2	0	0	0	0	0	0	0	0	0	0	0	0	0	0	0	0	0	0	0	0	0	0	0	0	0	0	0	0	0	0
gb|AFU25635.1|ARO:3002083|CMY-70	0	0	0	0	0	0	0	0	0	0	0	0	0	0	0	0	0	0	0	72	0	0	0	0	0	0	0	0	0	0	0	0	0	0	0	0	0	0	0	0	0	0	0	0	0	0	0	0	0
gb|ADM52188.1|ARO:3002743|QnrB28	0	0	0	0	0	0	0	0	0	0	0	0	0	0	0	0	0	0	0	33	0	0	0	0	0	0	0	0	0	0	0	0	0	0	0	0	0	0	0	0	0	0	0	0	0	0	0	0	0
gb|AHL39327.1|ARO:3002099|CMY-86	0	0	0	0	0	0	0	0	0	0	0	0	0	0	0	0	0	0	0	24	0	0	0	0	1	1	0	0	0	0	0	0	0	0	0	0	0	5	0	0	0	0	0	0	0	0	0	0	0
gb|AIT76089.1|ARO:3002124|CMY-113	0	0	0	0	0	0	0	0	0	0	0	0	0	0	0	0	0	0	0	24	0	0	0	0	25	0	0	0	0	0	0	0	0	0	0	0	0	53	0	0	0	0	0	0	0	0	0	0	0
gb|AGL43630.1|ARO:3002781|QnrB69	0	0	0	0	0	0	0	0	0	0	0	0	0	0	0	0	0	0	0	10	0	0	0	0	0	0	0	0	0	0	0	0	0	0	0	0	0	0	0	0	0	0	0	0	0	0	0	0	0
gb|AFK73443.1|ARO:3002091|CMY-78	0	0	0	0	0	0	0	0	0	0	0	0	0	0	0	0	0	0	0	31	0	0	0	0	3	0	0	0	0	0	0	0	0	0	0	0	0	3	0	0	0	0	0	0	0	0	0	1	0
gb|AEL00451.1|ARO:3002748|QnrB33	0	0	0	0	0	0	0	0	0	0	0	0	0	0	0	0	0	0	0	8	0	0	0	0	0	0	0	0	0	0	0	0	0	0	0	0	0	0	0	0	0	0	0	0	0	0	0	0	0
gb|ADW54092.1|ARO:3002761|QnrB46	0	0	0	0	0	0	0	0	0	0	0	0	0	0	0	0	0	0	0	14	0	0	0	0	0	0	0	0	0	0	0	0	0	0	0	0	0	0	0	0	0	0	0	0	0	0	0	0	0
gb|AHL39324.1|ARO:3002095|CMY-82	0	0	0	0	0	0	0	0	0	0	0	0	0	0	0	0	0	0	0	38	0	0	0	0	0	6	0	0	0	0	0	0	0	0	0	0	0	0	0	0	0	0	0	0	0	0	0	1	0
gb|AFK08538.1|ARO:3002084|CMY-71	0	0	0	0	0	0	0	0	0	0	0	0	0	0	0	0	0	0	0	52	0	0	0	0	0	3	0	0	0	0	0	0	0	0	0	0	0	0	0	0	0	0	0	0	0	0	0	0	0
gb|ABO93588.1|ARO:3002715|QnrB2	0	0	0	0	0	0	0	0	0	0	0	0	0	0	0	0	0	0	0	13	0	0	0	0	0	0	2	0	0	0	0	0	0	0	0	0	0	0	0	0	0	0	0	0	0	0	0	0	0
gb|AGT59159.1|ARO:3002785|QnrB73	0	0	0	0	0	0	0	0	0	0	0	0	0	0	0	0	0	0	0	17	0	0	0	0	0	0	0	0	0	0	0	0	0	0	0	0	0	0	0	0	0	0	0	0	0	0	0	0	0
gb|AFU25638.1|ARO:3002096|CMY-83	0	0	0	0	0	0	0	0	0	0	0	0	0	0	0	0	0	0	0	46	0	0	0	0	0	3	0	0	0	0	0	0	0	0	0	0	0	0	0	0	0	0	0	1	0	0	0	0	0
gb|ACA30422.1|ARO:3002051|CMY-40	0	0	0	0	0	0	0	0	0	0	0	0	0	0	0	0	0	0	0	13	0	0	0	0	12	0	0	0	0	0	0	0	0	0	0	0	0	0	0	0	0	0	0	0	0	0	0	0	0
gb|AGZ20169.1|ARO:3002120|CMY-108	0	0	0	0	0	0	0	0	0	0	0	0	0	0	0	0	0	0	0	18	0	0	0	0	0	0	0	0	0	0	0	0	0	0	0	0	0	1	0	0	0	0	0	0	0	0	0	0	0
gb|BAJ17544.1|ARO:3002069|CMY-59	0	0	0	0	0	0	0	0	0	0	0	0	0	0	0	0	0	0	0	20	0	0	0	0	49	0	0	0	0	0	0	0	0	0	0	0	0	27	0	0	0	0	0	0	0	0	0	0	0
gb|NP_358565.1|ARO:3000614|mefE	0	0	0	0	0	0	0	0	0	0	0	0	0	0	0	0	0	0	0	14	0	0	0	0	0	0	0	0	0	0	0	0	0	0	0	0	0	0	0	3	0	0	0	0	0	0	0	0	0
gb|AIT76091.1|ARO:3002129|CMY-118	0	0	0	0	0	0	0	0	0	0	0	0	0	0	0	0	0	0	0	9	0	0	0	0	101	0	0	0	0	0	0	0	0	0	0	0	0	99	0	0	0	0	0	0	0	0	0	0	0
gb|ABV66096.1|ARO:3002731|QnrB16	0	0	0	0	0	0	0	0	0	0	0	0	0	0	0	0	0	0	0	8	0	0	0	0	0	0	0	0	0	0	0	0	0	0	0	0	0	0	0	0	0	0	0	0	0	0	0	0	0
gb|AHL39322.1|ARO:3002098|CMY-85	0	0	0	0	0	0	0	0	0	0	0	0	0	0	0	0	0	0	0	12	0	0	0	0	25	0	0	0	0	0	0	0	0	0	0	0	0	27	0	0	0	0	0	0	0	0	0	0	0
gb|AEL00461.1|ARO:3002753|QnrB38	0	0	0	0	0	0	0	0	0	0	0	0	0	0	0	0	0	0	0	36	0	0	0	0	1	0	0	0	0	0	0	0	0	0	0	0	0	0	0	0	0	0	0	0	0	0	0	0	0
gb|AFR46590.1|ARO:3002772|QnrB59	0	0	0	0	0	0	0	0	0	0	0	0	0	0	0	0	0	0	0	11	0	0	0	0	38	0	0	0	0	0	0	0	0	0	0	0	0	35	0	0	0	0	0	0	0	0	0	0	0
gb|AGR82311.1|ARO:3002116|CMY-104	0	0	0	0	0	0	0	0	0	0	0	0	0	0	0	0	0	0	0	8	0	0	0	0	1	0	0	0	0	0	0	0	0	0	0	0	0	2	0	0	0	0	0	0	0	0	0	0	0
gb|AEH59666.1|ARO:3002741|QnrB26	0	0	0	0	0	0	0	0	0	0	0	0	0	0	0	0	0	0	0	8	0	0	0	0	0	0	0	0	0	0	0	0	0	0	0	0	0	0	0	0	0	0	0	0	0	0	0	0	0
gb|ADM52186.1|ARO:3002742|QnrB27	0	0	0	0	0	0	0	0	0	0	0	0	0	0	0	0	0	0	0	24	0	0	0	0	6	0	0	0	0	0	0	0	0	0	0	0	0	8	0	0	0	0	0	0	0	0	0	0	0
gb|BAL63057.1|ARO:3002100|CMY-87	0	0	0	0	0	0	0	0	0	0	0	0	0	0	0	0	0	0	0	4	0	0	0	0	33	0	0	0	0	0	0	0	0	0	0	0	0	17	0	0	0	0	0	0	0	0	0	0	0
gb|AGK90303.1|ARO:3002734|QnrB19	0	0	0	0	0	0	0	0	0	0	0	0	0	0	0	0	0	0	0	7	0	0	0	0	2	0	0	0	0	0	0	0	0	0	0	0	0	3	0	0	0	0	0	0	0	0	0	0	0
gb|ACV32310.1|ARO:3002060|CMY-49	0	0	0	0	0	0	0	0	0	0	0	0	0	0	0	0	0	0	0	2	0	0	0	0	0	25	0	0	0	0	0	0	0	0	0	0	0	0	0	0	0	0	0	0	0	0	0	0	0
gb|AFH88686.1|ARO:3002763|QnrB48	0	0	0	0	0	0	0	0	0	0	0	0	0	0	0	0	0	0	0	21	0	0	0	0	0	0	0	0	0	0	0	0	0	0	0	0	0	0	0	0	0	0	0	0	0	0	0	0	0
gb|AGL43626.1|ARO:3002777|QnrB65	0	0	0	0	0	0	0	0	0	0	0	0	0	0	0	0	0	0	0	9	0	0	0	0	0	0	0	0	0	0	0	0	0	0	0	0	0	0	0	0	0	0	0	0	0	0	0	0	0
gb|BAG14343.1|ARO:3002052|CMY-41	0	0	0	0	0	0	0	0	0	0	0	0	0	0	0	0	0	0	0	10	0	0	0	0	16	1	0	0	0	0	0	0	0	0	0	0	0	18	0	0	0	0	0	0	0	0	0	0	0
gb|BAO05497.1|ARO:3002071|CMY-110	0	0	0	0	0	0	0	0	0	0	0	0	0	0	0	0	0	0	0	9	0	0	0	0	35	0	0	0	0	0	0	0	0	0	0	0	0	9	0	0	0	0	0	0	0	0	0	0	0
gb|BAN04743.1|ARO:3002773|QnrB60	0	0	0	0	0	0	0	0	0	0	0	0	0	0	0	0	0	0	0	5	0	0	0	0	0	0	0	0	0	0	0	0	0	0	0	0	0	0	0	0	0	0	0	0	0	0	0	0	0
gb|AFU25644.1|ARO:3002090|CMY-77	0	0	0	0	0	0	0	0	0	0	0	0	0	0	0	0	0	0	0	4	0	0	0	0	0	0	0	0	0	0	0	0	0	0	0	0	0	0	0	0	0	0	0	0	0	0	0	0	0
gb|ABC17630.2|ARO:3002718|QnrB4	0	0	0	0	0	0	0	0	0	0	0	0	0	0	0	0	0	0	0	2	0	0	0	0	0	0	0	0	0	0	0	0	0	0	0	0	0	0	0	0	0	0	0	0	0	0	0	0	0
gb|AFK08541.1|ARO:3002080|CMY-67	0	0	0	0	0	0	0	0	0	0	0	0	0	0	0	0	0	0	0	10	0	0	0	0	30	0	0	0	0	0	0	0	0	0	0	0	0	20	0	1	0	0	0	0	0	0	0	0	0
gb|ADW84690.1|ARO:3002077|CMY-64	0	0	0	0	0	0	0	0	0	0	0	0	0	0	0	0	0	0	0	10	0	0	0	0	0	0	0	0	0	0	0	0	0	0	0	0	0	1	0	1	0	0	0	0	0	0	0	0	0
gb|AFK73449.1|ARO:3002093|CMY-80	0	0	0	0	0	0	0	0	0	0	0	0	0	0	0	0	0	0	0	28	0	0	0	0	0	0	0	0	0	0	0	0	0	0	0	0	0	0	0	0	0	0	0	0	0	0	0	1	0
gb|AGL43625.1|ARO:3002776|QnrB64	0	0	0	0	0	0	0	0	0	0	0	0	0	0	0	0	0	0	0	12	0	0	0	0	0	0	1	0	0	0	0	0	0	0	0	0	0	0	0	0	0	0	0	0	0	0	0	0	0
gb|AGH70380.1|ARO:3002111|CMY-98	0	0	0	0	0	0	0	0	0	0	0	0	0	0	0	0	0	0	0	7	0	0	0	0	3	19	0	0	0	0	0	0	0	0	0	0	0	4	0	0	0	0	0	0	0	0	0	0	0
gb|ABW03157.2|ARO:3002722|QnrB8	0	0	0	0	0	0	0	0	0	0	0	0	0	0	0	0	0	0	0	1	0	0	0	0	12	0	0	0	0	0	0	0	0	0	0	0	0	0	0	0	0	0	0	0	0	0	0	0	0
gb|AFK73434.1|ARO:3002088|CMY-75	0	0	0	0	0	0	0	0	0	0	0	0	0	0	0	0	0	0	0	3	0	0	0	0	6	0	0	0	0	0	0	0	0	0	0	0	0	52	0	0	0	0	0	0	0	0	0	0	0
gb|BAF36388.1|ARO:3002048|CMY-37	0	0	0	0	0	0	0	0	0	0	0	0	0	0	0	0	0	0	0	1	0	0	0	0	0	0	0	0	0	0	0	0	0	0	0	0	0	1	0	0	0	0	0	0	0	0	0	0	0
gb|ADN94685.1|ARO:3002740|QnrB25	0	0	0	0	0	0	0	0	0	0	0	0	0	0	0	0	0	0	0	5	0	0	0	0	0	0	0	0	0	0	0	0	0	0	0	0	0	0	0	0	0	0	0	0	0	0	0	0	0
gb|AEL00459.1|ARO:3002752|QnrB37	0	0	0	0	0	0	0	0	0	0	0	0	0	0	0	0	0	0	0	2	0	0	0	0	0	0	0	0	0	0	0	0	0	0	0	0	0	0	0	0	0	0	0	0	0	0	0	0	0
gb|ABX72044.1|ARO:3002728|QnrB14	0	0	0	0	0	0	0	0	0	0	0	0	0	0	0	0	0	0	0	8	0	0	0	0	0	0	2	0	0	0	0	0	0	0	0	0	0	0	0	0	0	0	0	0	0	0	0	0	0
gb|AFR46588.1|ARO:3002770|QnrB57	0	0	0	0	0	0	0	0	0	0	0	0	0	0	0	0	0	0	0	8	0	0	0	0	0	0	0	0	0	0	0	0	0	0	0	0	0	0	0	0	0	0	0	0	0	0	0	0	0
gb|BAG55487.1|ARO:3002735|QnrB20	0	0	0	0	0	0	0	0	0	0	0	0	0	0	0	0	0	0	0	1	0	0	0	0	0	0	0	0	0	0	0	0	0	0	0	0	0	0	0	0	0	0	0	0	0	0	0	0	0
gb|AEQ94272.1|ARO:3002757|QnrB42	0	0	0	0	0	0	0	0	0	0	0	0	0	0	0	0	0	0	0	2	0	0	0	0	5	0	0	0	0	0	0	0	0	0	0	0	0	2	0	0	0	0	0	0	0	0	0	0	0
gb|BAF95726.1|ARO:3002050|CMY-39	0	0	0	0	0	0	0	0	0	0	0	0	0	0	0	0	0	0	0	1	0	0	0	0	0	0	0	0	0	0	0	0	0	0	0	0	0	0	0	0	0	0	0	0	0	0	0	0	0
gb|ABC17628.1|ARO:3002719|QnrB5	0	0	0	0	0	0	0	0	0	0	0	0	0	0	0	0	0	0	0	2	0	0	0	0	0	0	0	0	0	0	0	0	0	0	0	0	0	0	0	0	0	0	0	0	0	0	0	0	0
gb|AEL00456.1|ARO:3002750|QnrB35	0	0	0	0	0	0	0	0	0	0	0	0	0	0	0	0	0	0	0	7	0	0	0	0	0	0	0	0	0	0	0	0	0	0	0	0	0	0	0	0	0	0	0	0	0	0	0	0	0
gb|AGN92479.1|ARO:3002784|QnrB72	0	0	0	0	0	0	0	0	0	0	0	0	0	0	0	0	0	0	0	4	0	0	0	0	57	0	0	0	0	0	0	0	0	0	0	0	0	55	0	0	0	0	0	0	0	0	0	0	0
gb|ACM50952.1|ARO:3002736|QnrB21	0	0	0	0	0	0	0	0	0	0	0	0	0	0	0	0	0	0	0	4	0	0	0	0	0	0	0	0	0	0	0	0	0	0	0	0	0	0	0	0	0	0	0	0	0	0	0	0	0
gb|ADK55605.1|ARO:3002066|CMY-55	0	0	0	0	0	0	0	0	0	0	0	0	0	0	0	0	0	0	0	1	0	0	0	0	2	0	0	0	0	0	0	0	0	0	0	0	0	3	0	1	0	0	0	0	0	0	0	1	0
gb|ABC17629.1|ARO:3002716|QnrB3	0	0	0	0	0	0	0	0	0	0	0	0	0	0	0	0	0	0	0	1	0	0	0	0	0	0	0	0	0	0	0	0	0	0	0	0	0	0	0	0	0	0	0	0	0	0	0	0	0
gb|BAN04737.1|ARO:3002774|QnrB61	0	0	0	0	0	0	0	0	0	0	0	0	0	0	0	0	0	0	0	5	0	0	0	0	5	0	0	0	0	0	0	0	0	0	0	0	0	7	0	0	0	0	0	0	0	0	0	0	0
gb|AHE41343.1|ARO:3002768|QnrB55	0	0	0	0	0	0	0	0	0	0	0	0	0	0	0	0	0	0	0	2	0	0	0	0	0	0	0	0	0	0	0	0	0	0	0	0	0	0	0	0	0	0	0	0	0	0	0	0	0
gb|AIT76097.1|ARO:3002128|CMY-117	0	0	0	0	0	0	0	0	0	0	0	0	0	0	0	0	0	0	0	1	0	0	0	0	11	0	0	0	0	0	0	0	0	0	0	0	0	4	0	0	0	0	0	0	0	0	0	0	0
gb|AEI52842.1|ARO:3002078|CMY-65	0	0	0	0	0	0	0	0	0	0	0	0	0	0	0	0	0	0	0	3	0	0	0	0	37	0	0	0	0	0	0	0	0	0	0	0	0	60	0	0	0	0	0	0	0	0	0	0	0
gb|NP_273368.1|ARO:3003962|farB	0	0	0	0	0	0	0	0	0	0	0	0	0	0	0	0	0	0	0	1	0	0	0	0	0	0	0	0	0	0	0	0	0	0	1	0	0	0	0	0	7	0	0	0	0	0	0	0	0
gb|AAC45086.2|ARO:3001821|ACT-1	0	0	0	0	0	0	0	0	0	0	0	0	0	0	0	0	0	0	0	2	0	0	0	0	0	0	0	0	0	0	0	0	0	0	0	0	0	0	0	0	0	0	0	0	0	0	0	0	0
gb|NP_899170.1|ARO:3000599|Erm(33)	0	0	0	0	0	0	0	0	0	0	0	0	0	0	0	0	0	0	0	0	0	6	0	0	0	0	0	0	0	0	0	0	0	0	0	0	0	0	0	0	0	0	0	0	0	0	0	0	0
gb|ACK43806.1|ARO:3002617|aadA17	0	0	0	0	0	0	0	0	0	0	0	0	0	0	0	0	0	0	0	0	0	0	1	0	0	0	0	0	0	0	0	0	0	0	0	0	0	0	0	0	0	0	0	0	0	0	0	0	0
gb|AJO16037.1|ARO:3002170|MIR-5	0	0	0	0	0	0	0	0	0	0	0	0	0	0	0	0	0	0	0	0	0	0	1	0	0	0	0	0	0	0	0	0	0	0	0	0	0	0	0	0	0	0	0	0	0	0	0	0	0
gb|AIT76115.1|ARO:3002178|MIR-13	0	0	0	0	0	0	0	0	0	0	0	0	0	0	0	0	0	0	0	0	0	0	1	0	0	0	0	0	0	0	0	0	0	0	0	0	0	0	0	0	0	0	0	0	0	0	0	0	0
gb|ACJ47200.1|ARO:3002612|aadA12	0	0	0	0	0	0	0	0	0	0	0	0	0	0	0	0	0	0	0	0	0	0	2	0	0	0	0	0	0	0	0	0	0	0	0	0	0	0	0	0	0	0	0	0	0	0	0	0	0
gb|AIT76114.1|ARO:3002181|MIR-16	0	0	0	0	0	0	0	0	0	0	0	0	0	0	0	0	0	0	0	0	0	0	1	0	0	0	0	0	0	0	0	0	0	0	0	0	0	0	0	0	0	0	0	0	0	0	0	0	0
gb|AAU95779.1|ARO:3002169|MIR-3	0	0	0	0	0	0	0	0	0	0	0	0	0	0	0	0	0	0	0	0	0	0	3	0	0	1	0	0	0	0	0	0	0	0	0	0	0	0	0	0	0	0	0	0	0	0	0	0	0
gb|CEA29752.1|ARO:3003173|MIR-17	0	0	0	0	0	0	0	0	0	0	0	0	0	0	0	0	0	0	0	0	0	0	1	0	0	0	0	0	0	0	0	0	0	0	0	0	0	0	0	0	0	0	0	0	0	0	0	0	0
gb|ACJ05687.1|ARO:3002173|MIR-8	0	0	0	0	0	0	0	0	0	0	0	0	0	0	0	0	0	0	0	0	0	0	1	0	0	0	0	0	0	0	0	0	0	0	0	0	0	0	0	0	0	0	0	0	0	0	0	0	0
gb|AAP41108.1|ARO:3001107|SHV-50	0	0	0	0	0	0	0	0	0	0	0	0	0	0	0	0	0	0	0	0	0	0	1	0	0	0	0	0	0	0	0	0	0	0	0	0	0	0	0	0	0	0	0	0	0	0	0	0	0
gb|WP_063864673.1|ARO:3001062|SHV-3	0	0	0	0	0	0	0	0	0	0	0	0	0	0	0	0	0	0	0	0	0	0	1	0	0	0	0	0	0	0	0	0	0	0	0	0	0	0	0	0	0	0	0	0	0	0	0	0	0
gb|AAC14728.1|ARO:3002603|aadA3	0	0	0	0	0	0	0	0	0	0	0	0	0	0	0	0	0	0	0	0	0	0	3	0	0	0	0	0	0	0	0	0	0	0	0	0	0	0	0	0	0	0	0	0	0	0	0	0	0
gb|ACJ05686.1|ARO:3001825|ACT-6	0	0	0	0	0	0	0	0	0	0	0	0	0	0	0	0	0	0	0	0	0	0	1	0	0	0	0	0	0	0	0	0	0	0	0	0	0	0	0	0	0	0	0	0	0	0	0	0	0
gb|AAF27727.1|ARO:3002602|aadA2	0	0	0	0	0	0	0	0	0	0	0	0	0	0	0	0	0	0	0	0	0	0	1	0	0	0	0	0	0	0	0	0	0	0	0	0	0	0	0	0	0	0	0	0	0	0	0	0	0
gb|ABN69112.2|ARO:3002167|MIR-4	0	0	0	0	0	0	0	0	0	0	0	0	0	0	0	0	0	0	0	0	0	0	1	0	0	0	0	0	0	0	0	0	0	0	0	0	0	0	0	0	0	0	0	0	0	0	0	0	0
gb|AET15272.1|ARO:3003197|aadA25	0	0	0	0	0	0	0	0	0	0	0	0	0	0	0	0	0	0	0	0	0	0	2	0	0	0	0	0	0	0	0	0	0	0	0	0	0	0	0	0	0	0	0	0	0	0	0	0	0
gb|CBH51824.1|ARO:3002629|ANT(6)-Ib	0	0	0	0	0	0	0	0	0	0	0	0	0	0	0	0	0	0	0	0	0	0	0	1	0	0	0	0	0	0	0	0	0	0	0	0	0	0	0	0	0	0	0	0	0	0	0	0	0
gb|AFU25641.1|ARO:3002085|CMY-72	0	0	0	0	0	0	0	0	0	0	0	0	0	0	0	0	0	0	0	0	0	0	0	0	23	0	0	0	0	0	0	0	0	0	0	0	0	23	0	0	0	0	0	0	0	0	0	0	0
gb|ABF33001.1|ARO:3003969|lmrP	0	0	0	0	0	0	0	0	0	0	0	0	0	0	0	0	0	0	0	0	0	0	0	0	3	0	0	0	0	0	0	0	0	0	0	0	0	0	0	0	0	0	0	0	0	0	0	0	0
gb|AEM97673.1|ARO:3002074|CMY-61	0	0	0	0	0	0	0	0	0	0	0	0	0	0	0	0	0	0	0	0	0	0	0	0	19	0	0	0	0	0	0	0	0	0	0	0	0	20	0	0	0	0	0	0	0	0	0	0	0
gb|AFK73431.1|ARO:3002062|CMY-51	0	0	0	0	0	0	0	0	0	0	0	0	0	0	0	0	0	0	0	0	0	0	0	0	40	0	0	0	0	0	0	0	0	0	0	0	0	15	0	0	0	0	0	0	0	0	0	0	0
gb|AEZ49849.1|ARO:3002079|CMY-66	0	0	0	0	0	0	0	0	0	0	0	0	0	0	0	0	0	0	0	0	0	0	0	0	7	0	0	0	0	0	0	0	0	0	0	0	0	7	0	0	0	0	0	0	0	0	0	0	0
gb|ABP87778.1|ARO:3002720|QnrB6	0	0	0	0	0	0	0	0	0	0	0	0	0	0	0	0	0	0	0	0	0	0	0	0	10	0	0	0	0	0	0	0	0	0	0	0	0	8	0	0	0	0	0	0	0	0	0	0	0
gb|CAA75402.1|ARO:3002015|CMY-4	0	0	0	0	0	0	0	0	0	0	0	0	0	0	0	0	0	0	0	0	0	0	0	0	2	0	0	0	0	0	0	0	0	0	0	0	0	3	0	0	0	0	0	0	0	0	0	1	0
gb|CAP45902.1|ARO:3002732|QnrB17	0	0	0	0	0	0	0	0	0	0	0	0	0	0	0	0	0	0	0	0	0	0	0	0	45	0	0	0	0	0	0	0	0	0	0	0	0	51	0	0	0	0	0	0	0	0	0	0	0
gb|CAB36900.1|ARO:3002018|CMY-7	0	0	0	0	0	0	0	0	0	0	0	0	0	0	0	0	0	0	0	0	0	0	0	0	2	0	0	0	0	0	0	0	0	0	0	0	0	1	0	0	0	0	0	0	0	0	0	0	0
gb|ABN51007.1|ARO:3002046|CMY-35	0	0	0	0	0	0	0	0	0	0	0	0	0	0	0	0	0	0	0	0	0	0	0	0	16	0	0	0	0	0	0	0	0	0	0	0	0	2	0	0	0	0	0	0	0	0	0	0	0
gb|AIT76092.1|ARO:3002126|CMY-115	0	0	0	0	0	0	0	0	0	0	0	0	0	0	0	0	0	0	0	0	0	0	0	0	9	0	0	0	0	0	0	0	0	0	0	0	0	7	0	0	0	0	0	0	0	0	0	0	0
gb|AAV37205.1|ARO:3003005|CfxA4	0	0	0	0	0	0	0	0	0	0	0	0	0	0	0	0	0	0	0	0	0	0	0	0	2	0	0	0	0	0	0	0	0	0	0	0	0	0	0	0	0	0	0	0	0	0	0	0	0
gb|Q8DWT2|ARO:3003774|Streptococcus	0	0	0	0	0	0	0	0	0	0	0	0	0	0	0	0	0	0	0	0	0	0	0	0	18	0	0	0	0	0	0	0	0	0	0	0	0	0	0	0	0	0	0	0	0	0	0	0	0
gb|AGC54799.1|ARO:3002108|CMY-95	0	0	0	0	0	0	0	0	0	0	0	0	0	0	0	0	0	0	0	0	0	0	0	0	7	0	0	0	0	0	0	0	0	0	0	0	0	2	0	0	0	0	0	0	0	0	0	1	0
gb|AAS13399.1|ARO:3002028|CMY-17	0	0	0	0	0	0	0	0	0	0	0	0	0	0	0	0	0	0	0	0	0	0	0	0	2	0	0	0	0	0	0	0	0	0	0	0	0	8	0	0	0	0	0	0	0	0	0	0	0
gb|ABS12249.1|ARO:3002041|CMY-30	0	0	0	0	0	0	0	0	0	0	0	0	0	0	0	0	0	0	0	0	0	0	0	0	4	0	0	0	0	0	0	0	0	0	0	0	0	1	0	0	0	0	0	0	0	0	0	0	0
gb|ACU00152.1|ARO:3002086|CMY-73	0	0	0	0	0	0	0	0	0	0	0	0	0	0	0	0	0	0	0	0	0	0	0	0	1	0	0	0	0	0	0	0	0	0	0	0	0	1	0	0	0	0	0	0	0	0	0	0	1
gb|CAH03679.1|ARO:3002027|CMY-16	0	0	0	0	0	0	0	0	0	0	0	0	0	0	0	0	0	0	0	0	0	0	0	0	1	0	0	0	0	0	0	0	0	0	0	0	0	0	0	0	0	0	0	0	0	0	0	0	0
gb|YP_009075895.1|ARO:3002016|CMY-5	0	0	0	0	0	0	0	0	0	0	0	0	0	0	0	0	0	0	0	0	0	0	0	0	6	0	0	0	0	0	0	0	0	0	0	0	0	7	0	0	0	0	0	0	0	0	0	0	0
gb|ABY58049.1|ARO:3002047|CMY-36	0	0	0	0	0	0	0	0	0	0	0	0	0	0	0	0	0	0	0	0	0	0	0	0	1	0	0	0	0	0	0	0	0	0	0	0	0	1	0	0	0	0	0	0	0	0	0	0	0
gb|AGC54798.1|ARO:3002107|CMY-94	0	0	0	0	0	0	0	0	0	0	0	0	0	0	0	0	0	0	0	0	0	0	0	0	1	0	0	0	0	0	0	0	0	0	0	0	0	5	0	0	0	0	0	0	0	0	0	0	0
gb|ACJ65711.1|ARO:3002055|CMY-44	0	0	0	0	0	0	0	0	0	0	0	0	0	0	0	0	0	0	0	0	0	0	0	0	1	0	0	0	0	0	0	0	0	0	0	0	0	0	0	0	0	0	0	0	0	0	0	0	0
gb|AAX58682.2|ARO:3002031|CMY-20	0	0	0	0	0	0	0	0	0	0	0	0	0	0	0	0	0	0	0	0	0	0	0	0	1	0	0	0	0	0	0	0	0	0	0	0	0	1	0	0	0	0	0	0	0	0	0	0	0
gb|ACS71747.1|ARO:3002738|QnrB23	0	0	0	0	0	0	0	0	0	0	0	0	0	0	0	0	0	0	0	0	0	0	0	0	1	0	0	0	0	0	0	0	0	0	0	0	0	3	0	0	0	0	0	0	0	0	0	0	0
gb|AFD54601.1|ARO:3002764|QnrB49	0	0	0	0	0	0	0	0	0	0	0	0	0	0	0	0	0	0	0	0	0	0	0	0	2	0	0	0	0	0	0	0	0	0	0	0	0	0	0	0	0	0	0	0	0	0	0	0	0
gb|AFA52645.1|ARO:3002759|QnrB44	0	0	0	0	0	0	0	0	0	0	0	0	0	0	0	0	0	0	0	0	0	0	0	0	1	0	0	0	0	0	0	0	0	0	0	0	0	0	0	0	0	0	0	0	0	0	0	0	0
gb|ABG56269.1|ARO:3002724|QnrB10	0	0	0	0	0	0	0	0	0	0	0	0	0	0	0	0	0	0	0	0	0	0	0	0	1	0	0	0	0	0	0	0	0	0	0	0	0	6	0	0	0	0	0	0	0	0	0	0	0
gb|ADK55604.1|ARO:3002065|CMY-54	0	0	0	0	0	0	0	0	0	0	0	0	0	0	0	0	0	0	0	0	0	0	0	0	1	0	0	0	0	0	0	0	0	0	0	0	0	0	0	0	0	0	0	0	0	0	0	0	0
gb|AEM97672.1|ARO:3002073|CMY-60	0	0	0	0	0	0	0	0	0	0	0	0	0	0	0	0	0	0	0	0	0	0	0	0	1	0	0	0	0	0	0	0	0	0	0	0	0	0	0	0	0	0	0	0	0	0	0	0	0
gb|ADQ38362.1|ARO:3002064|CMY-53	0	0	0	0	0	0	0	0	0	0	0	0	0	0	0	0	0	0	0	0	0	0	0	0	1	0	0	0	0	0	0	0	0	0	0	0	0	1	0	0	0	0	0	0	0	0	0	0	0
gb|AAA98096.1|ARO:3000595|ErmT	0	0	0	0	0	0	0	0	0	0	0	0	0	0	0	0	0	0	0	0	0	0	0	0	0	231	0	0	0	0	0	0	0	0	0	0	0	0	0	0	0	0	0	0	0	0	0	0	0
gb|AHA80105.1|ARO:3001841|ACT-20	0	0	0	0	0	0	0	0	0	0	0	0	0	0	0	0	0	0	0	0	0	0	0	0	0	28	0	0	0	0	0	0	0	0	0	0	0	0	0	0	0	0	0	0	0	0	0	0	0
gb|AEI70575.1|ARO:3001826|ACT-9	0	0	0	0	0	0	0	0	0	0	0	0	0	0	0	0	0	0	0	0	0	0	0	0	0	16	0	0	0	0	0	0	0	0	0	0	0	0	0	0	0	0	0	1	0	0	0	1	0
gb|AAO42602.1|ARO:3002168|MIR-2	0	0	0	0	0	0	0	0	0	0	0	0	0	0	0	0	0	0	0	0	0	0	0	0	0	2	0	0	0	0	0	0	0	0	0	0	0	0	0	0	0	0	0	0	0	0	0	0	0
gb|ABX72227.1|ARO:3002730|QnrB15	0	0	0	0	0	0	0	0	0	0	0	0	0	0	0	0	0	0	0	0	0	0	0	0	0	0	2	0	0	0	0	0	0	0	0	0	0	0	0	0	0	0	0	0	0	0	0	0	0
gb|AAM09851.1|ARO:3002923|vanRD	0	0	0	0	0	0	0	0	0	0	0	0	0	0	0	0	0	0	0	0	0	0	0	0	0	0	3	0	0	0	0	0	0	0	0	0	0	7	0	0	0	0	0	0	0	0	0	0	0
gb|ABA71727.1|ARO:3002926|vanRG	0	0	0	0	0	0	0	0	0	0	0	0	0	0	0	0	0	0	0	0	0	0	0	0	0	0	3	0	0	0	0	0	0	0	0	0	0	17	0	2	0	0	0	0	0	0	0	0	0
gb|ADM52193.1|ARO:3002744|QnrB29	0	0	0	0	0	0	0	0	0	0	0	0	0	0	0	0	0	0	0	0	0	0	0	0	0	0	1	0	0	0	0	0	0	0	0	0	0	0	0	0	0	0	0	0	0	0	0	0	0
gb|BAE06009.1|ARO:3003700|opmE	0	0	0	0	0	0	0	0	0	0	0	0	0	0	0	0	0	0	0	0	0	0	0	0	0	0	1	0	0	0	0	0	0	0	0	0	0	0	0	0	0	0	0	0	0	0	0	0	0
gb|BAG75524.1|ARO:3003954|efmA	0	0	0	0	0	0	0	0	0	0	0	0	0	0	0	0	0	0	0	0	0	0	0	0	0	0	0	0	222	0	3	0	0	0	0	0	0	0	0	22	0	0	0	0	0	0	0	0	0
gb|AAC36915.1|ARO:3000593|ErmQ	0	0	0	0	0	0	0	0	0	0	0	0	0	0	0	0	0	0	0	0	0	0	0	0	0	0	0	0	298	0	0	0	0	0	0	0	0	1	0	0	0	0	0	0	0	0	0	0	0
gb|CAC84275.1|ARO:3002670|cat	0	0	0	0	0	0	0	0	0	0	0	0	0	0	0	0	0	0	0	0	0	0	0	0	0	0	0	0	10	0	0	0	0	0	0	0	0	0	0	0	0	0	0	0	0	0	0	0	0
gb|NP_249116.1|ARO:3000377|MexA	0	0	0	0	0	0	0	0	0	0	0	0	0	0	0	0	0	0	0	0	0	0	0	0	0	0	0	0	1	0	0	0	0	0	0	0	0	0	0	0	0	0	0	0	0	0	0	0	0
gb|ABF66027.1|ARO:3002882|lmrD	0	0	0	0	0	0	0	0	0	0	0	0	0	0	0	0	0	0	0	0	0	0	0	0	0	0	0	0	0	0	1	0	0	0	0	0	0	0	0	0	0	0	0	0	0	0	0	0	0
gb|AAF37209.2|ARO:3001083|SHV-25	0	0	0	0	0	0	0	0	0	0	0	0	0	0	0	0	0	0	0	0	0	0	0	0	0	0	0	0	0	0	0	1	0	0	0	0	0	0	0	0	0	0	0	0	0	0	0	0	0
gb|AEI83429.1|ARO:3001168|SHV-121	0	0	0	0	0	0	0	0	0	0	0	0	0	0	0	0	0	0	0	0	0	0	0	0	0	0	0	0	0	0	0	1	0	0	0	0	0	0	0	0	0	0	0	0	0	0	0	0	0
gb|AAG03380.1|ARO:3002703|cmx	0	0	0	0	0	0	0	0	0	0	0	0	0	0	0	0	0	0	0	0	0	0	0	0	0	0	0	0	0	0	0	0	0	1	0	0	0	0	0	0	0	0	0	0	0	0	0	0	0
gb|AAA26652.1|ARO:3000272|linA	0	0	0	0	0	0	0	0	0	0	0	0	0	0	0	0	0	0	0	0	0	0	0	0	0	0	0	0	0	0	0	0	0	0	2	0	0	1	0	0	0	14	0	0	0	0	0	0	0
gb|AAV85981.1|ARO:3000533|macA	0	0	0	0	0	0	0	0	0	0	0	0	0	0	0	0	0	0	0	0	0	0	0	0	0	0	0	0	0	0	0	0	0	0	2	0	0	0	0	0	1	0	0	0	0	0	0	0	0
gb|NP_274719.1|ARO:3000810|mtrC	0	0	0	0	0	0	0	0	0	0	0	0	0	0	0	0	0	0	0	0	0	0	0	0	0	0	0	0	0	0	0	0	0	0	1	0	0	0	0	0	2	0	0	0	0	0	0	0	0
gb|CAJ19610.1|ARO:3002435|OKP-B-2	0	0	0	0	0	0	0	0	0	0	0	0	0	0	0	0	0	0	0	0	0	0	0	0	0	0	0	0	0	0	0	0	0	0	0	0	265	0	0	0	0	0	0	0	0	0	0	0	0
gb|CAG25831.1|ARO:3002445|OKP-B-12	0	0	0	0	0	0	0	0	0	0	0	0	0	0	0	0	0	0	0	0	0	0	0	0	0	0	0	0	0	0	0	0	0	0	0	0	143	0	0	0	0	0	0	0	0	0	0	0	0
gb|CAJ19615.1|ARO:3002440|OKP-B-7	0	0	0	0	0	0	0	0	0	0	0	0	0	0	0	0	0	0	0	0	0	0	0	0	0	0	0	0	0	0	0	0	0	0	0	0	92	0	0	0	0	0	0	0	0	0	0	0	0
gb|CAJ19616.1|ARO:3002441|OKP-B-8	0	0	0	0	0	0	0	0	0	0	0	0	0	0	0	0	0	0	0	0	0	0	0	0	0	0	0	0	0	0	0	0	0	0	0	0	169	0	0	0	0	0	0	0	0	0	0	0	0
gb|CAP12357.2|ARO:3002450|OKP-B-17	0	0	0	0	0	0	0	0	0	0	0	0	0	0	0	0	0	0	0	0	0	0	0	0	0	0	0	0	0	0	0	0	0	0	0	0	311	0	0	0	0	0	0	0	0	0	0	0	0
gb|ACN65418.1|ARO:3002433|OKP-A-16	0	0	0	0	0	0	0	0	0	0	0	0	0	0	0	0	0	0	0	0	0	0	0	0	0	0	0	0	0	0	0	0	0	0	0	0	43	0	0	0	0	0	0	0	0	0	0	0	0
gb|CAG25813.2|ARO:3002434|OKP-B-1	0	0	0	0	0	0	0	0	0	0	0	0	0	0	0	0	0	0	0	0	0	0	0	0	0	0	0	0	0	0	0	0	0	0	0	0	124	0	0	0	0	0	0	0	0	0	0	0	0
gb|CAJ19602.1|ARO:3002422|OKP-A-5	0	0	0	0	0	0	0	0	0	0	0	0	0	0	0	0	0	0	0	0	0	0	0	0	0	0	0	0	0	0	0	0	0	0	0	0	51	0	0	0	0	0	0	0	0	0	0	0	0
gb|ACN65419.1|ARO:3002432|OKP-A-15	0	0	0	0	0	0	0	0	0	0	0	0	0	0	0	0	0	0	0	0	0	0	0	0	0	0	0	0	0	0	0	0	0	0	0	0	61	0	0	0	0	0	0	0	0	0	0	0	0
gb|CAP12354.2|ARO:3002429|OKP-A-12	0	0	0	0	0	0	0	0	0	0	0	0	0	0	0	0	0	0	0	0	0	0	0	0	0	0	0	0	0	0	0	0	0	0	0	0	36	0	0	0	0	0	0	0	0	0	0	0	0
gb|CAP12358.1|ARO:3002451|OKP-B-18	0	0	0	0	0	0	0	0	0	0	0	0	0	0	0	0	0	0	0	0	0	0	0	0	0	0	0	0	0	0	0	0	0	0	0	0	135	0	0	0	0	0	0	0	0	0	0	0	0
gb|CAJ19618.1|ARO:3002442|OKP-B-9	0	0	0	0	0	0	0	0	0	0	0	0	0	0	0	0	0	0	0	0	0	0	0	0	0	0	0	0	0	0	0	0	0	0	0	0	74	0	0	0	0	0	0	0	0	0	0	0	0
gb|CAJ19611.1|ARO:3002436|OKP-B-3	0	0	0	0	0	0	0	0	0	0	0	0	0	0	0	0	0	0	0	0	0	0	0	0	0	0	0	0	0	0	0	0	0	0	0	0	47	0	0	0	0	0	0	0	0	0	0	0	0
gb|CAP12359.2|ARO:3002452|OKP-B-19	0	0	0	0	0	0	0	0	0	0	0	0	0	0	0	0	0	0	0	0	0	0	0	0	0	0	0	0	0	0	0	0	0	0	0	0	42	0	0	0	0	0	0	0	0	0	0	0	0
gb|CAP12360.2|ARO:3002453|OKP-B-20	0	0	0	0	0	0	0	0	0	0	0	0	0	0	0	0	0	0	0	0	0	0	0	0	0	0	0	0	0	0	0	0	0	0	0	0	47	0	0	0	0	0	0	0	0	0	0	0	0
gb|CAJ19612.1|ARO:3002437|OKP-B-4	0	0	0	0	0	0	0	0	0	0	0	0	0	0	0	0	0	0	0	0	0	0	0	0	0	0	0	0	0	0	0	0	0	0	0	0	49	0	0	0	0	0	0	0	0	0	0	0	0
gb|AAV80715.1|ARO:3002446|OKP-B-13	0	0	0	0	0	0	0	0	0	0	0	0	0	0	0	0	0	0	0	0	0	0	0	0	0	0	0	0	0	0	0	0	0	0	0	0	48	0	0	0	0	0	0	0	0	0	0	0	0
gb|AAT01223.1|ARO:3001110|SHV-53	0	0	0	0	0	0	0	0	0	0	0	0	0	0	0	0	0	0	0	0	0	0	0	0	0	0	0	0	0	0	0	0	0	0	0	0	9	0	0	0	0	0	0	0	0	0	0	0	0
gb|CAP12355.2|ARO:3002439|OKP-B-6	0	0	0	0	0	0	0	0	0	0	0	0	0	0	0	0	0	0	0	0	0	0	0	0	0	0	0	0	0	0	0	0	0	0	0	0	81	0	0	0	0	0	0	0	0	0	0	0	0
gb|CAJ19606.1|ARO:3002425|OKP-A-8	0	0	0	0	0	0	0	0	0	0	0	0	0	0	0	0	0	0	0	0	0	0	0	0	0	0	0	0	0	0	0	0	0	0	0	0	12	0	0	0	0	0	0	0	0	0	0	0	0
gb|AHA80963.1|ARO:3001361|SHV-178	0	0	0	0	0	0	0	0	0	0	0	0	0	0	0	0	0	0	0	0	0	0	0	0	0	0	0	0	0	0	0	0	0	0	0	0	7	0	0	0	0	0	0	0	0	0	0	0	0
gb|CAJ19608.1|ARO:3002427|OKP-A-10	0	0	0	0	0	0	0	0	0	0	0	0	0	0	0	0	0	0	0	0	0	0	0	0	0	0	0	0	0	0	0	0	0	0	0	0	72	0	0	0	0	0	0	0	0	0	0	0	0
gb|ACL68096.1|ARO:3002430|OKP-A-13	0	0	0	0	0	0	0	0	0	0	0	0	0	0	0	0	0	0	0	0	0	0	0	0	0	0	0	0	0	0	0	0	0	0	0	0	8	0	0	0	0	0	0	0	0	0	0	0	0
gb|CAP12356.2|ARO:3002438|OKP-B-5	0	0	0	0	0	0	0	0	0	0	0	0	0	0	0	0	0	0	0	0	0	0	0	0	0	0	0	0	0	0	0	0	0	0	0	0	103	0	0	0	2	0	0	0	0	0	0	0	0
gb|CAJ19619.1|ARO:3002443|OKP-B-10	0	0	0	0	0	0	0	0	0	0	0	0	0	0	0	0	0	0	0	0	0	0	0	0	0	0	0	0	0	0	0	0	0	0	0	0	19	0	0	0	0	0	0	0	0	0	0	0	0
gb|CAP12353.2|ARO:3002428|OKP-A-11	0	0	0	0	0	0	0	0	0	0	0	0	0	0	0	0	0	0	0	0	0	0	0	0	0	0	0	0	0	0	0	0	0	0	0	0	50	0	0	0	0	0	0	0	0	0	0	0	0
gb|CAG25815.2|ARO:3002419|OKP-A-2	0	0	0	0	0	0	0	0	0	0	0	0	0	0	0	0	0	0	0	0	0	0	0	0	0	0	0	0	0	0	0	0	0	0	0	0	16	0	0	0	0	0	0	0	0	0	0	0	0
gb|CAJ19620.1|ARO:3002444|OKP-B-11	0	0	0	0	0	0	0	0	0	0	0	0	0	0	0	0	0	0	0	0	0	0	0	0	0	0	0	0	0	0	0	0	0	0	0	0	14	0	0	0	0	0	0	0	0	0	0	0	0
gb|CAJ19599.1|ARO:3002420|OKP-A-3	0	0	0	0	0	0	0	0	0	0	0	0	0	0	0	0	0	0	0	0	0	0	0	0	0	0	0	0	0	0	0	0	0	0	0	0	18	0	0	0	0	0	0	0	0	0	0	0	0
gb|CAG25812.2|ARO:3002418|OKP-A-1	0	0	0	0	0	0	0	0	0	0	0	0	0	0	0	0	0	0	0	0	0	0	0	0	0	0	0	0	0	0	0	0	0	0	0	0	8	0	0	0	0	0	0	0	0	0	0	0	0
gb|CAJ19601.1|ARO:3002421|OKP-A-4	0	0	0	0	0	0	0	0	0	0	0	0	0	0	0	0	0	0	0	0	0	0	0	0	0	0	0	0	0	0	0	0	0	0	0	0	8	0	0	0	0	0	0	0	0	0	0	0	0
gb|ACL68095.1|ARO:3002431|OKP-A-14	0	0	0	0	0	0	0	0	0	0	0	0	0	0	0	0	0	0	0	0	0	0	0	0	0	0	0	0	0	0	0	0	0	0	0	0	14	0	0	0	0	0	0	0	0	0	0	0	0
gb|CAJ19603.1|ARO:3002423|OKP-A-6	0	0	0	0	0	0	0	0	0	0	0	0	0	0	0	0	0	0	0	0	0	0	0	0	0	0	0	0	0	0	0	0	0	0	0	0	7	0	0	0	0	0	0	0	0	0	0	0	0
gb|CAJ19605.1|ARO:3002424|OKP-A-7	0	0	0	0	0	0	0	0	0	0	0	0	0	0	0	0	0	0	0	0	0	0	0	0	0	0	0	0	0	0	0	0	0	0	0	0	3	0	0	0	0	0	0	0	0	0	0	0	0
gb|AEI83430.1|ARO:3001181|SHV-137	0	0	0	0	0	0	0	0	0	0	0	0	0	0	0	0	0	0	0	0	0	0	0	0	0	0	0	0	0	0	0	0	0	0	0	0	1	0	0	0	0	0	0	0	0	0	0	0	0
gb|NP_274718.1|ARO:3000811|mtrD	0	0	0	0	0	0	0	0	0	0	0	0	0	0	0	0	0	0	0	0	0	0	0	0	0	0	0	0	0	0	0	0	0	0	0	0	2	0	0	0	12	0	0	1	0	0	0	0	0
gb|AFQ23968.1|ARO:3001201|SHV-162	0	0	0	0	0	0	0	0	0	0	0	0	0	0	0	0	0	0	0	0	0	0	0	0	0	0	0	0	0	0	0	0	0	0	0	0	1	0	0	0	0	0	0	0	0	0	0	0	0
gb|CAJ19607.1|ARO:3002426|OKP-A-9	0	0	0	0	0	0	0	0	0	0	0	0	0	0	0	0	0	0	0	0	0	0	0	0	0	0	0	0	0	0	0	0	0	0	0	0	3	0	0	0	0	0	0	0	0	0	0	0	0
gb|AIT76099.1|ARO:3002125|CMY-114	0	0	0	0	0	0	0	0	0	0	0	0	0	0	0	0	0	0	0	0	0	0	0	0	0	0	0	0	0	0	0	0	0	0	0	0	0	11	0	0	0	0	0	0	0	0	0	0	0
gb|AAA26615.1|ARO:3002670|cat	0	0	0	0	0	0	0	0	0	0	0	0	0	0	0	0	0	0	0	0	0	0	0	0	0	0	0	0	0	0	0	0	0	0	0	0	0	2	0	0	0	0	0	0	0	0	0	0	0
gb|ADP37961.1|ARO:3002068|CMY-57	0	0	0	0	0	0	0	0	0	0	0	0	0	0	0	0	0	0	0	0	0	0	0	0	0	0	0	0	0	0	0	0	0	0	0	0	0	5	0	0	0	0	0	0	0	0	0	0	0
gb|CCI51002.2|ARO:3002767|QnrB54	0	0	0	0	0	0	0	0	0	0	0	0	0	0	0	0	0	0	0	0	0	0	0	0	0	0	0	0	0	0	0	0	0	0	0	0	0	14	0	0	0	0	0	0	0	0	0	0	0
gb|ABR18736.1|ARO:3002042|CMY-31	0	0	0	0	0	0	0	0	0	0	0	0	0	0	0	0	0	0	0	0	0	0	0	0	0	0	0	0	0	0	0	0	0	0	0	0	0	1	0	0	0	0	0	0	0	0	0	0	0
gb|CAB36902.1|ARO:3002017|CMY-6	0	0	0	0	0	0	0	0	0	0	0	0	0	0	0	0	0	0	0	0	0	0	0	0	0	0	0	0	0	0	0	0	0	0	0	0	0	3	0	0	0	0	0	0	0	0	0	0	0
gb|CAA62957.1|ARO:3002013|CMY-2	0	0	0	0	0	0	0	0	0	0	0	0	0	0	0	0	0	0	0	0	0	0	0	0	0	0	0	0	0	0	0	0	0	0	0	0	0	1	0	0	0	0	0	0	0	0	0	0	0
gb|AEL00458.1|ARO:3002751|QnrB36	0	0	0	0	0	0	0	0	0	0	0	0	0	0	0	0	0	0	0	0	0	0	0	0	0	0	0	0	0	0	0	0	0	0	0	0	0	2	0	0	0	0	0	0	0	0	0	0	0
gb|AGU59995.1|ARO:3002070|CMY-99	0	0	0	0	0	0	0	0	0	0	0	0	0	0	0	0	0	0	0	0	0	0	0	0	0	0	0	0	0	0	0	0	0	0	0	0	0	1	0	1	0	0	0	0	0	0	0	0	0
gb|AAX56615.1|ARO:3001004|TEM-141	0	0	0	0	0	0	0	0	0	0	0	0	0	0	0	0	0	0	0	0	0	0	0	0	0	0	0	0	0	0	0	0	0	0	0	0	0	1	0	30	0	0	0	14	0	1	0	0	9
gb|CAD88479.1|ARO:3002025|CMY-14	0	0	0	0	0	0	0	0	0	0	0	0	0	0	0	0	0	0	0	0	0	0	0	0	0	0	0	0	0	0	0	0	0	0	0	0	0	1	0	0	0	0	0	0	0	0	0	0	0
gb|CAO82104.1|ARO:3002726|QnrB12	0	0	0	0	0	0	0	0	0	0	0	0	0	0	0	0	0	0	0	0	0	0	0	0	0	0	0	0	0	0	0	0	0	0	0	0	0	1	0	0	0	0	0	0	0	0	0	0	0
gb|ABG91835.1|ARO:3002860|dfrA17	0	0	0	0	0	0	0	0	0	0	0	0	0	0	0	0	0	0	0	0	0	0	0	0	0	0	0	0	0	0	0	0	0	0	0	0	0	0	0	709	0	0	0	0	0	0	0	0	0
gb|CAI29263.1|ARO:3000994|TEM-130	0	0	0	0	0	0	0	0	0	0	0	0	0	0	0	0	0	0	0	0	0	0	0	0	0	0	0	0	0	0	0	0	0	0	0	0	0	0	0	11	0	0	0	2	0	0	0	0	8
gb|ACJ04051.1|ARO:3001033|TEM-167	0	0	0	0	0	0	0	0	0	0	0	0	0	0	0	0	0	0	0	0	0	0	0	0	0	0	0	0	0	0	0	0	0	0	0	0	0	0	0	10	0	0	0	2	0	0	0	0	4
gb|AFU35065.1|ARO:3003206|lsaE	0	0	0	0	0	0	0	0	0	0	0	0	0	0	0	0	0	0	0	0	0	0	0	0	0	0	0	0	0	0	0	0	0	0	0	0	0	0	0	31	0	0	0	0	0	0	0	0	0
gb|AAM61953.1|ARO:3000968|TEM-105	0	0	0	0	0	0	0	0	0	0	0	0	0	0	0	0	0	0	0	0	0	0	0	0	0	0	0	0	0	0	0	0	0	0	0	0	0	0	0	1	0	0	0	0	0	0	0	0	0
gb|AGI42804.1|ARO:3002836|lnuB	0	0	0	0	0	0	0	0	0	0	0	0	0	0	0	0	0	0	0	0	0	0	0	0	0	0	0	0	0	0	0	0	0	0	0	0	0	0	0	15	0	0	0	0	0	0	0	0	0
gb|AAQ98890.1|ARO:3000984|TEM-122	0	0	0	0	0	0	0	0	0	0	0	0	0	0	0	0	0	0	0	0	0	0	0	0	0	0	0	0	0	0	0	0	0	0	0	0	0	0	0	17	0	0	0	8	0	0	0	0	2
gb|WP_063864911.1|ARO:3000876|TEM-4	0	0	0	0	0	0	0	0	0	0	0	0	0	0	0	0	0	0	0	0	0	0	0	0	0	0	0	0	0	0	0	0	0	0	0	0	0	0	0	9	0	0	0	3	0	0	0	0	8
gb|CAC43229.1|ARO:3000952|TEM-85	0	0	0	0	0	0	0	0	0	0	0	0	0	0	0	0	0	0	0	0	0	0	0	0	0	0	0	0	0	0	0	0	0	0	0	0	0	0	0	5	0	0	0	5	0	0	0	0	0
gb|AGL39384.1|ARO:3001385|TEM-208	0	0	0	0	0	0	0	0	0	0	0	0	0	0	0	0	0	0	0	0	0	0	0	0	0	0	0	0	0	0	0	0	0	0	0	0	0	0	0	5	0	0	0	1	0	0	0	0	1
gb|AFC75524.1|ARO:3001054|TEM-194	0	0	0	0	0	0	0	0	0	0	0	0	0	0	0	0	0	0	0	0	0	0	0	0	0	0	0	0	0	0	0	0	0	0	0	0	0	0	0	4	0	0	0	2	0	0	0	0	3
gb|AFC75525.1|ARO:3001055|TEM-195	0	0	0	0	0	0	0	0	0	0	0	0	0	0	0	0	0	0	0	0	0	0	0	0	0	0	0	0	0	0	0	0	0	0	0	0	0	0	0	1	0	0	0	2	0	0	0	0	0
gb|AAV83795.1|ARO:3001000|TEM-136	0	0	0	0	0	0	0	0	0	0	0	0	0	0	0	0	0	0	0	0	0	0	0	0	0	0	0	0	0	0	0	0	0	0	0	0	0	0	0	1	0	0	0	2	0	0	0	0	1
gb|AAK30619.1|ARO:3000957|TEM-90	0	0	0	0	0	0	0	0	0	0	0	0	0	0	0	0	0	0	0	0	0	0	0	0	0	0	0	0	0	0	0	0	0	0	0	0	0	0	0	1	0	0	0	2	0	0	0	0	1
gb|AFE48832.1|ARO:3001376|TEM-196	0	0	0	0	0	0	0	0	0	0	0	0	0	0	0	0	0	0	0	0	0	0	0	0	0	0	0	0	0	0	0	0	0	0	0	0	0	0	0	1	0	0	0	0	0	0	0	0	2
gb|AAN04881.1|ARO:3000978|TEM-115	0	0	0	0	0	0	0	0	0	0	0	0	0	0	0	0	0	0	0	0	0	0	0	0	0	0	0	0	0	0	0	0	0	0	0	0	0	0	0	13	0	0	0	6	0	0	0	0	12
gb|AFC75523.1|ARO:3001053|TEM-193	0	0	0	0	0	0	0	0	0	0	0	0	0	0	0	0	0	0	0	0	0	0	0	0	0	0	0	0	0	0	0	0	0	0	0	0	0	0	0	5	0	0	0	1	0	0	0	0	0
gb|ACI25375.1|ARO:3001032|TEM-166	0	0	0	0	0	0	0	0	0	0	0	0	0	0	0	0	0	0	0	0	0	0	0	0	0	0	0	0	0	0	0	0	0	0	0	0	0	0	0	14	4	0	0	7	0	0	0	0	2
gb|AEK48085.1|ARO:3001056|TEM-197	0	0	0	0	0	0	0	0	0	0	0	0	0	0	0	0	0	0	0	0	0	0	0	0	0	0	0	0	0	0	0	0	0	0	0	0	0	0	0	12	0	0	0	6	0	0	0	0	7
gb|AAM52207.1|ARO:3000969|TEM-106	0	0	0	0	0	0	0	0	0	0	0	0	0	0	0	0	0	0	0	0	0	0	0	0	0	0	0	0	0	0	0	0	0	0	0	0	0	0	0	3	0	0	0	0	0	0	0	0	0
gb|ABO64442.1|ARO:3001028|TEM-162	0	0	0	0	0	0	0	0	0	0	0	0	0	0	0	0	0	0	0	0	0	0	0	0	0	0	0	0	0	0	0	0	0	0	0	0	0	0	0	2	0	0	0	0	0	0	0	0	0
gb|AEQ59620.1|ARO:3001052|TEM-192	0	0	0	0	0	0	0	0	0	0	0	0	0	0	0	0	0	0	0	0	0	0	0	0	0	0	0	0	0	0	0	0	0	0	0	0	0	0	0	1	0	0	0	0	0	0	0	0	0
gb|CAD09800.1|ARO:3000873|TEM-1	0	0	0	0	0	0	0	0	0	0	0	0	0	0	0	0	0	0	0	0	0	0	0	0	0	0	0	0	0	0	0	0	0	0	0	0	0	0	0	6	0	0	0	2	0	0	0	0	2
gb|NP_052129.1|ARO:3000979|TEM-116	0	0	0	0	0	0	0	0	0	0	0	0	0	0	0	0	0	0	0	0	0	0	0	0	0	0	0	0	0	0	0	0	0	0	0	0	0	0	0	6	0	0	0	5	0	0	0	0	1
gb|AAC05975.1|ARO:3000929|TEM-60	0	0	0	0	0	0	0	0	0	0	0	0	0	0	0	0	0	0	0	0	0	0	0	0	0	0	0	0	0	0	0	0	0	0	0	0	0	0	0	3	0	0	0	2	0	0	0	0	0
gb|CAA76795.1|ARO:3000893|TEM-22	0	0	0	0	0	0	0	0	0	0	0	0	0	0	0	0	0	0	0	0	0	0	0	0	0	0	0	0	0	0	0	0	0	0	0	0	0	0	0	4	0	0	0	2	0	1	0	0	6
gb|CAA71324.1|ARO:3000918|TEM-49	0	0	0	0	0	0	0	0	0	0	0	0	0	0	0	0	0	0	0	0	0	0	0	0	0	0	0	0	0	0	0	0	0	0	0	0	0	0	0	12	0	0	0	11	0	0	0	0	1
gb|AAZ14084.2|ARO:3001013|TEM-146	0	0	0	0	0	0	0	0	0	0	0	0	0	0	0	0	0	0	0	0	0	0	0	0	0	0	0	0	0	0	0	0	0	0	0	0	0	0	0	5	0	0	0	2	0	0	0	0	0
gb|CAA74912.2|ARO:3000888|TEM-17	0	0	0	0	0	0	0	0	0	0	0	0	0	0	0	0	0	0	0	0	0	0	0	0	0	0	0	0	0	0	0	0	0	0	0	0	0	0	0	2	0	0	0	0	0	0	0	0	1
gb|AAO33760.1|ARO:3000879|TEM-7	0	0	0	0	0	0	0	0	0	0	0	0	0	0	0	0	0	0	0	0	0	0	0	0	0	0	0	0	0	0	0	0	0	0	0	0	0	0	0	4	0	0	0	2	0	0	0	0	0
gb|BAB16308.1|ARO:3000958|TEM-91	0	0	0	0	0	0	0	0	0	0	0	0	0	0	0	0	0	0	0	0	0	0	0	0	0	0	0	0	0	0	0	0	0	0	0	0	0	0	0	4	0	0	0	1	0	0	0	0	4
gb|AAK82652.1|ARO:3000965|TEM-102	0	0	0	0	0	0	0	0	0	0	0	0	0	0	0	0	0	0	0	0	0	0	0	0	0	0	0	0	0	0	0	0	0	0	0	0	0	0	0	5	0	0	0	0	0	0	0	0	1
gb|AAS89984.1|ARO:3000977|TEM-114	0	0	0	0	0	0	0	0	0	0	0	0	0	0	0	0	0	0	0	0	0	0	0	0	0	0	0	0	0	0	0	0	0	0	0	0	0	0	0	4	0	0	0	2	0	0	0	0	2
gb|AHJ78622.1|ARO:3001393|TEM-216	0	0	0	0	0	0	0	0	0	0	0	0	0	0	0	0	0	0	0	0	0	0	0	0	0	0	0	0	0	0	0	0	0	0	0	0	0	0	0	4	0	0	0	2	0	0	0	0	2
gb|AAC32889.2|ARO:3000912|TEM-43	0	0	0	0	0	0	0	0	0	0	0	0	0	0	0	0	0	0	0	0	0	0	0	0	0	0	0	0	0	0	0	0	0	0	0	0	0	0	0	10	0	0	0	2	0	0	0	0	3
gb|AGE11905.1|ARO:3000904|TEM-34	0	0	0	0	0	0	0	0	0	0	0	0	0	0	0	0	0	0	0	0	0	0	0	0	0	0	0	0	0	0	0	0	0	0	0	0	0	0	0	6	0	0	0	0	0	0	0	0	0
gb|AAG44570.1|ARO:3000954|TEM-87	0	0	0	0	0	0	0	0	0	0	0	0	0	0	0	0	0	0	0	0	0	0	0	0	0	0	0	0	0	0	0	0	0	0	0	0	0	0	0	3	0	0	0	5	0	0	0	0	1
gb|ABG77582.1|ARO:3001021|TEM-155	0	0	0	0	0	0	0	0	0	0	0	0	0	0	0	0	0	0	0	0	0	0	0	0	0	0	0	0	0	0	0	0	0	0	0	0	0	0	0	6	0	0	0	0	0	0	0	0	0
gb|ADP20705.1|ARO:3001373|TEM-182	0	0	0	0	0	0	0	0	0	0	0	0	0	0	0	0	0	0	0	0	0	0	0	0	0	0	0	0	0	0	0	0	0	0	0	0	0	0	0	10	0	0	0	4	0	0	0	0	2
gb|AEG64812.1|ARO:3001374|TEM-185	0	0	0	0	0	0	0	0	0	0	0	0	0	0	0	0	0	0	0	0	0	0	0	0	0	0	0	0	0	0	0	0	0	0	0	0	0	0	0	6	0	0	0	2	0	0	0	0	3
gb|AFN21551.1|ARO:3000890|TEM-19	0	0	0	0	0	0	0	0	0	0	0	0	0	0	0	0	0	0	0	0	0	0	0	0	0	0	0	0	0	0	0	0	0	0	0	0	0	0	0	5	0	0	0	9	0	0	0	0	1
gb|CAA76382.1|ARO:3002023|CMY-12	0	0	0	0	0	0	0	0	0	0	0	0	0	0	0	0	0	0	0	0	0	0	0	0	0	0	0	0	0	0	0	0	0	0	0	0	0	0	0	1	0	0	0	0	0	0	0	0	0
gb|AEL88240.1|ARO:3001050|TEM-190	0	0	0	0	0	0	0	0	0	0	0	0	0	0	0	0	0	0	0	0	0	0	0	0	0	0	0	0	0	0	0	0	0	0	0	0	0	0	0	1	0	0	0	0	0	0	0	0	1
gb|ACF32746.1|ARO:3001029|TEM-163	0	0	0	0	0	0	0	0	0	0	0	0	0	0	0	0	0	0	0	0	0	0	0	0	0	0	0	0	0	0	0	0	0	0	0	0	0	0	0	4	0	0	0	2	0	1	0	0	2
gb|AAR89359.1|ARO:3000990|TEM-128	0	0	0	0	0	0	0	0	0	0	0	0	0	0	0	0	0	0	0	0	0	0	0	0	0	0	0	0	0	0	0	0	0	0	0	0	0	0	0	6	0	0	0	2	0	0	0	0	1
gb|AEQ59621.1|ARO:3001051|TEM-191	0	0	0	0	0	0	0	0	0	0	0	0	0	0	0	0	0	0	0	0	0	0	0	0	0	0	0	0	0	0	0	0	0	0	0	0	0	0	0	1	0	0	0	0	0	0	0	0	0
gb|CAA71323.1|ARO:3000917|TEM-48	0	0	0	0	0	0	0	0	0	0	0	0	0	0	0	0	0	0	0	0	0	0	0	0	0	0	0	0	0	0	0	0	0	0	0	0	0	0	0	2	0	0	0	1	0	0	0	0	2
gb|CAA66659.1|ARO:3000911|TEM-42	0	0	0	0	0	0	0	0	0	0	0	0	0	0	0	0	0	0	0	0	0	0	0	0	0	0	0	0	0	0	0	0	0	0	0	0	0	0	0	1	0	0	0	3	0	0	0	0	0
gb|ABA71731.1|ARO:3002909|vanG	0	0	0	0	0	0	0	0	0	0	0	0	0	0	0	0	0	0	0	0	0	0	0	0	0	0	0	0	0	0	0	0	0	0	0	0	0	0	0	1	0	0	0	0	0	0	0	0	0
gb|CAA73933.1|ARO:3000921|TEM-52	0	0	0	0	0	0	0	0	0	0	0	0	0	0	0	0	0	0	0	0	0	0	0	0	0	0	0	0	0	0	0	0	0	0	0	0	0	0	0	3	0	0	0	0	0	0	0	0	0
gb|AAF01046.1|ARO:3000936|TEM-70	0	0	0	0	0	0	0	0	0	0	0	0	0	0	0	0	0	0	0	0	0	0	0	0	0	0	0	0	0	0	0	0	0	0	0	0	0	0	0	1	0	0	0	4	0	0	0	0	2
gb|CAD24670.1|ARO:3000900|TEM-30	0	0	0	0	0	0	0	0	0	0	0	0	0	0	0	0	0	0	0	0	0	0	0	0	0	0	0	0	0	0	0	0	0	0	0	0	0	0	0	5	0	0	0	1	0	0	0	0	3
gb|ABI74447.1|ARO:3001019|TEM-152	0	0	0	0	0	0	0	0	0	0	0	0	0	0	0	0	0	0	0	0	0	0	0	0	0	0	0	0	0	0	0	0	0	0	0	0	0	0	0	1	0	0	0	0	0	0	0	0	0
gb|CAC85661.1|ARO:3000961|TEM-94	0	0	0	0	0	0	0	0	0	0	0	0	0	0	0	0	0	0	0	0	0	0	0	0	0	0	0	0	0	0	0	0	0	0	0	0	0	0	0	1	0	0	0	3	0	0	0	0	2
gb|AAN05026.1|ARO:3000980|TEM-117	0	0	0	0	0	0	0	0	0	0	0	0	0	0	0	0	0	0	0	0	0	0	0	0	0	0	0	0	0	0	0	0	0	0	0	0	0	0	0	1	0	0	0	0	0	0	0	0	1
gb|CAB92324.1|ARO:3000935|TEM-68	0	0	0	0	0	0	0	0	0	0	0	0	0	0	0	0	0	0	0	0	0	0	0	0	0	0	0	0	0	0	0	0	0	0	0	0	0	0	0	5	0	0	0	7	0	1	0	0	1
gb|CAJ66089.1|ARO:3001017|TEM-150	0	0	0	0	0	0	0	0	0	0	0	0	0	0	0	0	0	0	0	0	0	0	0	0	0	0	0	0	0	0	0	0	0	0	0	0	0	0	0	2	0	0	0	1	0	0	0	0	1
gb|AAZ14083.2|ARO:3001012|TEM-145	0	0	0	0	0	0	0	0	0	0	0	0	0	0	0	0	0	0	0	0	0	0	0	0	0	0	0	0	0	0	0	0	0	0	0	0	0	0	0	4	0	0	0	1	0	0	0	0	1
gb|AGW25367.1|ARO:3001386|TEM-209	0	0	0	0	0	0	0	0	0	0	0	0	0	0	0	0	0	0	0	0	0	0	0	0	0	0	0	0	0	0	0	0	0	0	0	0	0	0	0	3	0	0	0	4	0	0	0	0	6
gb|AAM28884.1|ARO:3000971|TEM-108	0	0	0	0	0	0	0	0	0	0	0	0	0	0	0	0	0	0	0	0	0	0	0	0	0	0	0	0	0	0	0	0	0	0	0	0	0	0	0	1	0	0	0	0	0	0	0	0	0
gb|AAL29436.1|ARO:3000951|TEM-84	0	0	0	0	0	0	0	0	0	0	0	0	0	0	0	0	0	0	0	0	0	0	0	0	0	0	0	0	0	0	0	0	0	0	0	0	0	0	0	1	0	0	0	0	0	0	0	0	0
gb|ABQ00181.1|ARO:3001024|TEM-158	0	0	0	0	0	0	0	0	0	0	0	0	0	0	0	0	0	0	0	0	0	0	0	0	0	0	0	0	0	0	0	0	0	0	0	0	0	0	0	3	0	0	0	3	0	1	0	0	1
gb|AAS89982.1|ARO:3000975|TEM-112	0	0	0	0	0	0	0	0	0	0	0	0	0	0	0	0	0	0	0	0	0	0	0	0	0	0	0	0	0	0	0	0	0	0	0	0	0	0	0	1	0	0	0	1	0	0	0	0	0
gb|AAF66653.1|ARO:3000959|TEM-92	0	0	0	0	0	0	0	0	0	0	0	0	0	0	0	0	0	0	0	0	0	0	0	0	0	0	0	0	0	0	0	0	0	0	0	0	0	0	0	1	0	0	0	0	0	0	0	0	0
gb|AAM18924.1|ARO:3000964|TEM-101	0	0	0	0	0	0	0	0	0	0	0	0	0	0	0	0	0	0	0	0	0	0	0	0	0	0	0	0	0	0	0	0	0	0	0	0	0	0	0	1	0	0	0	0	0	0	0	0	2
gb|ACP18864.1|ARO:3001035|TEM-169	0	0	0	0	0	0	0	0	0	0	0	0	0	0	0	0	0	0	0	0	0	0	0	0	0	0	0	0	0	0	0	0	0	0	0	0	0	0	0	1	0	0	0	1	0	0	0	0	0
gb|AAN05029.1|ARO:3000981|TEM-118	0	0	0	0	0	0	0	0	0	0	0	0	0	0	0	0	0	0	0	0	0	0	0	0	0	0	0	0	0	0	0	0	0	0	0	0	0	0	0	1	0	0	0	0	0	0	0	0	0
gb|AAW47922.1|ARO:3001002|TEM-138	0	0	0	0	0	0	0	0	0	0	0	0	0	0	0	0	0	0	0	0	0	0	0	0	0	0	0	0	0	0	0	0	0	0	0	0	0	0	0	1	0	0	0	5	0	0	0	0	1
gb|CAA46346.1|ARO:3000887|TEM-16	0	0	0	0	0	0	0	0	0	0	0	0	0	0	0	0	0	0	0	0	0	0	0	0	0	0	0	0	0	0	0	0	0	0	0	0	0	0	0	1	0	0	0	1	0	0	0	0	0
gb|AAD33116.2|ARO:3000934|TEM-67	0	0	0	0	0	0	0	0	0	0	0	0	0	0	0	0	0	0	0	0	0	0	0	0	0	0	0	0	0	0	0	0	0	0	0	0	0	0	0	1	0	0	0	1	0	0	0	0	0
gb|AJO16044.1|ARO:3001391|TEM-214	0	0	0	0	0	0	0	0	0	0	0	0	0	0	0	0	0	0	0	0	0	0	0	0	0	0	0	0	0	0	0	0	0	0	0	0	0	0	0	1	0	0	0	0	0	0	0	0	0
gb|AAT46413.1|ARO:3000972|TEM-109	0	0	0	0	0	0	0	0	0	0	0	0	0	0	0	0	0	0	0	0	0	0	0	0	0	0	0	0	0	0	0	0	0	0	0	0	0	0	0	2	0	0	0	1	0	0	0	0	1
gb|AAQ93490.1|ARO:3000985|TEM-123	0	0	0	0	0	0	0	0	0	0	0	0	0	0	0	0	0	0	0	0	0	0	0	0	0	0	0	0	0	0	0	0	0	0	0	0	0	0	0	1	0	0	0	0	0	0	0	0	0
gb|AAS89983.1|ARO:3000976|TEM-113	0	0	0	0	0	0	0	0	0	0	0	0	0	0	0	0	0	0	0	0	0	0	0	0	0	0	0	0	0	0	0	0	0	0	0	0	0	0	0	2	0	0	0	2	0	0	0	0	1
gb|CAO98721.1|ARO:3000886|TEM-15	0	0	0	0	0	0	0	0	0	0	0	0	0	0	0	0	0	0	0	0	0	0	0	0	0	0	0	0	0	0	0	0	0	0	0	0	0	0	0	1	0	0	0	0	0	0	0	0	2
gb|CAB65358.1|ARO:3000943|TEM-77	0	0	0	0	0	0	0	0	0	0	0	0	0	0	0	0	0	0	0	0	0	0	0	0	0	0	0	0	0	0	0	0	0	0	0	0	0	0	0	1	0	0	0	2	0	0	0	0	1
gb|AAT46414.1|ARO:3000987|TEM-125	0	0	0	0	0	0	0	0	0	0	0	0	0	0	0	0	0	0	0	0	0	0	0	0	0	0	0	0	0	0	0	0	0	0	0	0	0	0	0	1	0	0	0	0	0	0	0	0	0
gb|AEM97674.1|ARO:3002075|CMY-62	0	0	0	0	0	0	0	0	0	0	0	0	0	0	0	0	0	0	0	0	0	0	0	0	0	0	0	0	0	0	0	0	0	0	0	0	0	0	0	1	0	0	0	0	0	0	0	0	0
gb|ACJ43254.1|ARO:3000926|TEM-57	0	0	0	0	0	0	0	0	0	0	0	0	0	0	0	0	0	0	0	0	0	0	0	0	0	0	0	0	0	0	0	0	0	0	0	0	0	0	0	0	29	0	0	0	0	0	0	0	1
gb|ABB84515.1|ARO:3001014|TEM-147	0	0	0	0	0	0	0	0	0	0	0	0	0	0	0	0	0	0	0	0	0	0	0	0	0	0	0	0	0	0	0	0	0	0	0	0	0	0	0	0	4	0	0	0	0	0	0	0	0
gb|CAQ00120.1|ARO:3001022|TEM-156	0	0	0	0	0	0	0	0	0	0	0	0	0	0	0	0	0	0	0	0	0	0	0	0	0	0	0	0	0	0	0	0	0	0	0	0	0	0	0	0	1	0	0	0	0	0	0	0	0
gb|YP_002002225.1|ARO:3000817|mtrR	0	0	0	0	0	0	0	0	0	0	0	0	0	0	0	0	0	0	0	0	0	0	0	0	0	0	0	0	0	0	0	0	0	0	0	0	0	0	0	0	1	0	0	0	0	0	0	0	0
gb|CAA64891.1|ARO:3000812|mtrE	0	0	0	0	0	0	0	0	0	0	0	0	0	0	0	0	0	0	0	0	0	0	0	0	0	0	0	0	0	0	0	0	0	0	0	0	0	0	0	0	2	0	0	0	0	0	0	0	0
gb|AAA65953.1|ARO:3002919|vanRA	0	0	0	0	0	0	0	0	0	0	0	0	0	0	0	0	0	0	0	0	0	0	0	0	0	0	0	0	0	0	0	0	0	0	0	0	0	0	0	0	1	0	0	0	0	0	0	0	0
gb|AAW66604.1|ARO:3000883|TEM-11	0	0	0	0	0	0	0	0	0	0	0	0	0	0	0	0	0	0	0	0	0	0	0	0	0	0	0	0	0	0	0	0	0	0	0	0	0	0	0	0	0	0	0	2	0	0	0	0	0
gb|AAL03985.1|ARO:3000937|TEM-71	0	0	0	0	0	0	0	0	0	0	0	0	0	0	0	0	0	0	0	0	0	0	0	0	0	0	0	0	0	0	0	0	0	0	0	0	0	0	0	0	0	0	0	1	0	0	0	0	0
gb|AAL68923.1|ARO:3000973|TEM-110	0	0	0	0	0	0	0	0	0	0	0	0	0	0	0	0	0	0	0	0	0	0	0	0	0	0	0	0	0	0	0	0	0	0	0	0	0	0	0	0	0	0	0	1	0	0	0	0	1
gb|CAA38429.1|ARO:3000874|TEM-2	0	0	0	0	0	0	0	0	0	0	0	0	0	0	0	0	0	0	0	0	0	0	0	0	0	0	0	0	0	0	0	0	0	0	0	0	0	0	0	0	0	0	0	1	0	0	0	0	0
gb|ABM54869.1|ARO:3001025|TEM-159	0	0	0	0	0	0	0	0	0	0	0	0	0	0	0	0	0	0	0	0	0	0	0	0	0	0	0	0	0	0	0	0	0	0	0	0	0	0	0	0	0	0	0	1	0	0	0	0	0
gb|AEL17198.1|ARO:3001048|TEM-188	0	0	0	0	0	0	0	0	0	0	0	0	0	0	0	0	0	0	0	0	0	0	0	0	0	0	0	0	0	0	0	0	0	0	0	0	0	0	0	0	0	0	0	1	0	0	0	0	0
gb|AAL29435.1|ARO:3000950|TEM-83	0	0	0	0	0	0	0	0	0	0	0	0	0	0	0	0	0	0	0	0	0	0	0	0	0	0	0	0	0	0	0	0	0	0	0	0	0	0	0	0	0	0	0	1	0	0	0	0	1
gb|AAR84298.1|ARO:3000996|TEM-132	0	0	0	0	0	0	0	0	0	0	0	0	0	0	0	0	0	0	0	0	0	0	0	0	0	0	0	0	0	0	0	0	0	0	0	0	0	0	0	0	0	0	0	0	0	1	0	0	0
gb|ABD58917.1|ARO:3002615|aadA15	0	0	0	0	0	0	0	0	0	0	0	0	0	0	0	0	0	0	0	0	0	0	0	0	0	0	0	0	0	0	0	0	0	0	0	0	0	0	0	0	0	0	0	0	0	0	1	0	0
gb|AEP40503.1|ARO:3002929|vanRN	0	0	0	0	0	0	0	0	0	0	0	0	0	0	0	0	0	0	0	0	0	0	0	0	0	0	0	0	0	0	0	0	0	0	0	0	0	0	0	0	0	0	0	0	0	0	0	1	0
gb|CAD88477.1|ARO:3002026|CMY-15	0	0	0	0	0	0	0	0	0	0	0	0	0	0	0	0	0	0	0	0	0	0	0	0	0	0	0	0	0	0	0	0	0	0	0	0	0	0	0	0	0	0	0	0	0	0	0	1	0
gb|AAQ93491.1|ARO:3000986|TEM-124	0	0	0	0	0	0	0	0	0	0	0	0	0	0	0	0	0	0	0	0	0	0	0	0	0	0	0	0	0	0	0	0	0	0	0	0	0	0	0	0	0	0	0	0	0	0	0	0	2
gb|CAC67290.1|ARO:3000962|TEM-95	0	0	0	0	0	0	0	0	0	0	0	0	0	0	0	0	0	0	0	0	0	0	0	0	0	0	0	0	0	0	0	0	0	0	0	0	0	0	0	0	0	0	0	0	0	0	0	0	1
gb|CAB65358.1|ARO:3000939|TEM-73	0	0	0	0	0	0	0	0	0	0	0	0	0	0	0	0	0	0	0	0	0	0	0	0	0	0	0	0	0	0	0	0	0	0	0	0	0	0	0	0	0	0	0	0	0	0	0	0	2
gb|AET99222.1|ARO:3001046|TEM-186	0	0	0	0	0	0	0	0	0	0	0	0	0	0	0	0	0	0	0	0	0	0	0	0	0	0	0	0	0	0	0	0	0	0	0	0	0	0	0	0	0	0	0	0	0	0	0	0	1
gb|ADR71220.1|ARO:3001045|TEM-183	0	0	0	0	0	0	0	0	0	0	0	0	0	0	0	0	0	0	0	0	0	0	0	0	0	0	0	0	0	0	0	0	0	0	0	0	0	0	0	0	0	0	0	0	0	0	0	0	1
gb|AJO16045.1|ARO:3001392|TEM-215	0	0	0	0	0	0	0	0	0	0	0	0	0	0	0	0	0	0	0	0	0	0	0	0	0	0	0	0	0	0	0	0	0	0	0	0	0	0	0	0	0	0	0	0	0	0	0	0	1
gb|AAF17880.1|ARO:3002605|aadA5	0	0	0	0	0	0	0	0	0	0	0	0	0	0	0	0	0	0	0	0	0	0	0	0	0	0	0	0	0	0	0	0	0	0	0	0	0	0	0	0	0	0	0	0	0	0	0	0	0
gb|AAN34365.1|ARO:3002604|aadA4	0	0	0	0	0	0	0	0	0	0	0	0	0	0	0	0	0	0	0	0	0	0	0	0	0	0	0	0	0	0	0	0	0	0	0	0	0	0	0	0	0	0	0	0	0	0	0	0	0
gb|YP_007349693.1|ARO:3002533|AAC(3)-IIa	0	0	0	0	0	0	0	0	0	0	0	0	0	0	0	0	0	0	0	0	0	0	0	0	0	0	0	0	0	0	0	0	0	0	0	0	0	0	0	0	0	0	0	0	0	0	0	0	0
gb|AAQ08905.1|ARO:3001808|OXA-60	0	0	0	0	0	0	0	0	0	0	0	0	0	0	0	0	0	0	0	0	0	0	0	0	0	0	0	0	0	0	0	0	0	0	0	0	0	0	0	0	0	0	0	0	0	0	0	0	0
gb|CAC19929.1|ARO:3002854|dfrA1	0	0	0	0	0	0	0	0	0	0	0	0	0	0	0	0	0	0	0	0	0	0	0	0	0	0	0	0	0	0	0	0	0	0	0	0	0	0	0	0	0	0	0	0	0	0	0	0	0
gb|BAD95494.1|ARO:3002895|SAT-1	0	0	0	0	0	0	0	0	0	0	0	0	0	0	0	0	0	0	0	0	0	0	0	0	0	0	0	0	0	0	0	0	0	0	0	0	0	0	0	0	0	0	0	0	0	0	0	0	0
gb|ABG72894.1|ARO:3002621|aadA24	0	0	0	0	0	0	0	0	0	0	0	0	0	0	0	0	0	0	0	0	0	0	0	0	0	0	0	0	0	0	0	0	0	0	0	0	0	0	0	0	0	0	0	0	0	0	0	0	0
gb|AAK60186.1|ARO:3003014|dfrA16	0	0	0	0	0	0	0	0	0	0	0	0	0	0	0	0	0	0	0	0	0	0	0	0	0	0	0	0	0	0	0	0	0	0	0	0	0	0	0	0	0	0	0	0	0	0	0	0	0
gb|CAH10847.1|ARO:3002620|aadA23	0	0	0	0	0	0	0	0	0	0	0	0	0	0	0	0	0	0	0	0	0	0	0	0	0	0	0	0	0	0	0	0	0	0	0	0	0	0	0	0	0	0	0	0	0	0	0	0	0
gb|CAK12750.1|ARO:3002619|aadA22	0	0	0	0	0	0	0	0	0	0	0	0	0	0	0	0	0	0	0	0	0	0	0	0	0	0	0	0	0	0	0	0	0	0	0	0	0	0	0	0	0	0	0	0	0	0	0	0	0
gb|YP_009062819.1|ARO:3002579|AAC(6')-Ib8	0	0	0	0	0	0	0	0	0	0	0	0	0	0	0	0	0	0	0	0	0	0	0	0	0	0	0	0	0	0	0	0	0	0	0	0	0	0	0	0	0	0	0	0	0	0	0	0	0
gb|AAF86642.1|ARO:3002933|vanSC	0	0	0	0	0	0	0	0	0	0	0	0	0	0	0	0	0	0	0	0	0	0	0	0	0	0	0	0	0	0	0	0	0	0	0	0	0	0	0	0	0	0	0	0	0	0	0	0	0
gb|AAF01499.1|ARO:3000193|tetT	0	0	0	0	0	0	0	0	0	0	0	0	0	0	0	0	0	0	0	0	0	0	0	0	0	0	0	0	0	0	0	0	0	0	0	0	0	0	0	0	0	0	0	0	0	0	0	0	0
gb|APB03219.1|ARO:3003986|TaeA	0	0	0	0	0	0	0	0	0	0	0	0	0	0	0	0	0	0	0	0	0	0	0	0	0	0	0	0	0	0	0	0	0	0	0	0	0	0	0	0	0	0	0	0	0	0	0	0	0
gb|AAN28732.1|ARO:3002409|OXY-3-1	0	0	0	0	0	0	0	0	0	0	0	0	0	0	0	0	0	0	0	0	0	0	0	0	0	0	0	0	0	0	0	0	0	0	0	0	0	0	0	0	0	0	0	0	0	0	0	0	0
[truncated: 11 more columns]
