# Supplementary material for: Early-life gut microbiome modulation reduces the abundance of antibiotic-resistant bacteria
Source: Antimicrob Resist Infect Control. 2019 Aug 14;8:131. doi: 10.1186/s13756-019-0583-6 (PMC6693174; doi:10.1186/s13756-019-0583-6)
Supplement: Supplementary file 6 — Table S4. Nucleotide sequence analysis of ORFs. Global alignment results of selected open reading frames (ORFs) from Illumina reads assembly. BLASTX and BLASTN scores of selected ORFs identified among ARGs are reported. (XLSX 11 kb) [file 13756_2019_583_MOESM6_ESM.xlsx]

## Sheet: Blast alignments
			BLAST global aligment				BLASTx					BLASTn
	Sample ID	Target gene	Length	Identities to ORF consensus PG1 identifed via shotgun metagenomics	% identity to CARD sequence		Conserved domain specific hits [accession]	E-value	Conserved domain relevant non-spefic hits [accession]	E-value		Closest homologue [organism]	% identity	E value	Score	GenBank
	7028	acrA	1120	903/1196(76%)	73		Multidrug efflux pump subunit AcrA [COG0845]	8.88e-33	Multidrug efflux system transporter AcrA [PRK15030]	6.07e-178		efflux transporter periplasmic adaptor subunit [Citrobacter freundii]	96	0	1823 bits(987)	ASK00454.1
	7004	acrA	1140	898/1202(75%)	72		Multidrug efflux pump subunit AcrA [COG0845]	1.95e-24	Multidrug efflux system transporter AcrA [PRK15030]	7.06e-140		efflux transporter periplasmic adaptor subunit [Citrobacter freundii]	98	0	1879 bits(1017)	ASK00454.1
	7019	acrA	1130	869/1199(72%)	77		Multidrug efflux pump subunit AcrA [COG0845]	1.53e-16	Multidrug efflux system transporter AcrA [PRK15030]	3.11e-112		MexE family multidrug efflux RND transporter periplasmic adaptor subunit [Klebsiella aerogenes]	98	0	1943 bits(1052)	ATM90194.1
	7021	acrA	1118	853/1196(71%)	86		Multidrug efflux pump subunit AcrA [COG0845]	2.29e-31	Multidrug efflux system transporter AcrA [PRK15030]	1.1e-161		MexE family multidrug efflux RND transporter periplasmic adaptor subunit [Klebsiella pneumoniae]	95	0	1746 bits(945)	ATR17048.1
	7084	cpxA	1138	1119/1374(81%)	48		Signal transduction histidine kinase [COG0642]	3.17e-08	two-component sensor protein,cpxA [PRK09470]	7.39e-160		Two component system sensor histidine kinase CpxA [Raoultella planticola]	98	0		ATM14937.1
	7028	crp	396	273/646(42%)	42		TonB-dependent Receptor Plug Domain [pfam07715]	4.02e-06	Outer membrane cobalamin receptor protein [COG4206]	0.000114		Outer membrane receptor protein [Klebsiella variicola]	99	0	645 bits(349)	APW88916.1
	7084	marA	357	321/386(83%)	71		n/a		DNA-binding transcriptional activator MarA [PRK11511]	0		MDR efflux pump AcrAB transcriptional activator MarA [Raoultella planticola]	94	2e-133	486 bits(263)	ATM18484.1
	7028	mrsB	367	361/387(93%)	44		SelR domain, methionine sulfoxide reductase, pfam01641	1.43e-45	Peptide methionine sulfoxide reductase MsrB [COG0229]	3.26e-53		peptide-methionine (R)-S-oxide reductase	99	4e-179	638 bits(345)	ATM16796.1
	7004	mrsB	1110	315/1110(28%)	29		ABC-type transport system [COG3839]	3.31e-106				ABC transporter [Collinsella aerofaciens]	94	0	1674 bits(906)	ATP54276.1
